# Supplementary material for: Bifunctional activation of amine-boranes by the W/Pd bimetallic analogs of “frustrated Lewis pairs”
Source: Chem Sci. 2021 Jan 15;12(10):3682–92. doi: 10.1039/d0sc06114j (PMC8179527; doi:10.1039/d0sc06114j)
Supplement: SC-012-D0SC06114J-s002 [file SC-012-D0SC06114J-s002.cif]

# Electronic Supplementary Material (ESI) for Chemical Science.
# This journal is © The Royal Society of Chemistry 2021

####################################################################### 
# 
# This file contains crystal structure data downloaded from the 
# Cambridge Structural Database (CSD) hosted by the Cambridge 
# Crystallographic Data Centre (CCDC).
# 
# Full information about CCDC data access policies and citation 
# guidelines are available at http://www.ccdc.cam.ac.uk/access/V1 
# 
# Audit and citation data items may have been added by the CCDC. 
# Please retain this information to preserve the provenance of 
# this file and to allow appropriate attribution of the data. 
# 
#######################################################################

data_kg02
_database_code_depnum_ccdc_archive 'CCDC 2020559'
loop_
_audit_author_name
_audit_author_address
'Yulia Nelyubina'
;AN Nesmeyanov Institute of Organoelement Compounds
Russia
;
_audit_update_record             
;
2020-07-31 deposited with the CCDC.	2021-01-15 downloaded from the CCDC.
;
_audit_creation_date             2020-07-31
_audit_creation_method           
;
Olex2 1.3
(compiled 2020.02.04 svn.rd84adfe8 for OlexSys, GUI svn.r6032)
;
_shelxl_version_number           2014/6
_chemical_name_common            ?
_chemical_name_systematic        ?
_chemical_formula_moiety         'C36 H53 B N6 O3 P2 Pd W'
_chemical_formula_sum            'C36 H53 B N6 O3 P2 Pd W'
_chemical_formula_weight         980.84
_chemical_melting_point          ?
loop_
_atom_type_symbol
_atom_type_description
_atom_type_scat_dispersion_real
_atom_type_scat_dispersion_imag
_atom_type_scat_source
C C 0.0033 0.0016 'International Tables Vol C Tables 4.2.6.8 and 6.1.1.4'
H H 0.0000 0.0000 'International Tables Vol C Tables 4.2.6.8 and 6.1.1.4'
B B 0.0013 0.0007 'International Tables Vol C Tables 4.2.6.8 and 6.1.1.4'
N N 0.0061 0.0033 'International Tables Vol C Tables 4.2.6.8 and 6.1.1.4'
O O 0.0106 0.0060 'International Tables Vol C Tables 4.2.6.8 and 6.1.1.4'
P P 0.1023 0.0942 'International Tables Vol C Tables 4.2.6.8 and 6.1.1.4'
Pd Pd -0.9988 1.0072 'International Tables Vol C Tables 4.2.6.8 and 6.1.1.4'
W W -0.8490 6.8722 'International Tables Vol C Tables 4.2.6.8 and 6.1.1.4'

_shelx_space_group_comment       
;
The symmetry employed for this shelxl refinement is uniquely defined
by the following loop, which should always be used as a source of
symmetry information in preference to the above space-group names.
They are only intended as comments.
;
_space_group_crystal_system      monoclinic
_space_group_IT_number           14
_space_group_name_H-M_alt        'P 1 21/c 1'
_space_group_name_Hall           '-P 2ybc'
loop_
_space_group_symop_operation_xyz
'x, y, z'
'-x, y+1/2, -z+1/2'
'-x, -y, -z'
'x, -y-1/2, z-1/2'

_cell_length_a                   16.8853(7)
_cell_length_b                   15.2569(7)
_cell_length_c                   15.7122(8)
_cell_angle_alpha                90
_cell_angle_beta                 91.7010(10)
_cell_angle_gamma                90
_cell_volume                     4046.0(3)
_cell_formula_units_Z            4
_cell_measurement_reflns_used    3932
_cell_measurement_temperature    120
_cell_measurement_theta_max      27.06
_cell_measurement_theta_min      2.20
_shelx_estimated_absorpt_T_max   0.848
_shelx_estimated_absorpt_T_min   0.483
_exptl_absorpt_coefficient_mu    3.406
_exptl_absorpt_correction_T_max  0.3812
_exptl_absorpt_correction_T_min  0.3065
_exptl_absorpt_correction_type   multi-scan
_exptl_absorpt_process_details   
;
SADABS-2008/1 (Bruker,2008) was used for absorption correction.
wR2(int) was 0.0753 before and 0.0558 after correction.
The Ratio of minimum to maximum transmission is 0.8164.
The \l/2 correction factor is 0.0015.
;
_exptl_absorpt_special_details   ?
_exptl_crystal_colour            orange
_exptl_crystal_colour_primary    orange
_exptl_crystal_density_diffrn    1.610
_exptl_crystal_density_meas      .
_exptl_crystal_density_method    ?
_exptl_crystal_description       prism
_exptl_crystal_F_000             1960
_exptl_crystal_size_max          0.25
_exptl_crystal_size_mid          0.1
_exptl_crystal_size_min          0.05
_exptl_transmission_factor_max   ?
_exptl_transmission_factor_min   ?
_diffrn_reflns_av_R_equivalents  0.0704
_diffrn_reflns_av_unetI/netI     0.0733
_diffrn_reflns_Laue_measured_fraction_full 1.000
_diffrn_reflns_Laue_measured_fraction_max 1.000
_diffrn_reflns_limit_h_max       19
_diffrn_reflns_limit_h_min       -22
_diffrn_reflns_limit_k_max       18
_diffrn_reflns_limit_k_min       -20
_diffrn_reflns_limit_l_max       20
_diffrn_reflns_limit_l_min       -20
_diffrn_reflns_number            30841
_diffrn_reflns_point_group_measured_fraction_full 1.000
_diffrn_reflns_point_group_measured_fraction_max 1.000
_diffrn_reflns_theta_full        25.242
_diffrn_reflns_theta_max         27.998
_diffrn_reflns_theta_min         1.799
_diffrn_ambient_temperature      120
_diffrn_detector_area_resol_mean ?
_diffrn_measured_fraction_theta_full 1.000
_diffrn_measured_fraction_theta_max 1.000
_diffrn_measurement_device_type  'Bruker APEX-II CCD'
_diffrn_measurement_method       '\f and \w scans'
_diffrn_radiation_monochromator  graphite
_diffrn_radiation_type           MoK\a
_diffrn_radiation_wavelength     0.71073
_diffrn_source                   ?
_diffrn_source_current           30.0
_diffrn_source_power             1.5
_diffrn_source_voltage           50.0
_diffrn_standards_number         0
_reflns_Friedel_coverage         0.000
_reflns_Friedel_fraction_full    .
_reflns_Friedel_fraction_max     .
_reflns_number_gt                7383
_reflns_number_total             9756
_reflns_special_details          
;
 Reflections were merged by SHELXL according to the crystal
 class for the calculation of statistics and refinement.
 
 _reflns_Friedel_fraction is defined as the number of unique
 Friedel pairs measured divided by the number that would be
 possible theoretically, ignoring centric projections and
 systematic absences.
;
_reflns_threshold_expression     'I > 2\s(I)'
_computing_cell_refinement       ?
_computing_data_collection       ?
_computing_data_reduction        ?
_computing_molecular_graphics    'Olex2 1.3 (Dolomanov et al., 2009)'
_computing_publication_material  'Olex2 1.3 (Dolomanov et al., 2009)'
_computing_structure_refinement  'XL  (Sheldrick, 2008)'
_computing_structure_solution    'SHELXT  (Sheldrick, 2015)'
_refine_diff_density_max         1.446
_refine_diff_density_min         -0.976
_refine_diff_density_rms         0.158
_refine_ls_extinction_coef       .
_refine_ls_extinction_method     none
_refine_ls_goodness_of_fit_ref   0.984
_refine_ls_hydrogen_treatment    constr
_refine_ls_matrix_type           full
_refine_ls_number_parameters     463
_refine_ls_number_reflns         9756
_refine_ls_number_restraints     0
_refine_ls_R_factor_all          0.0609
_refine_ls_R_factor_gt           0.0386
_refine_ls_restrained_S_all      0.984
_refine_ls_shift/su_max          0.001
_refine_ls_shift/su_mean         0.000
_refine_ls_structure_factor_coef Fsqd
_refine_ls_weighting_details     
'w=1/[\s^2^(Fo^2^)+(0.0277P)^2^] where P=(Fo^2^+2Fc^2^)/3'
_refine_ls_weighting_scheme      calc
_refine_ls_wR_factor_gt          0.0724
_refine_ls_wR_factor_ref         0.0813
_refine_special_details          ?
_olex2_refinement_description    
;
1. Fixed Uiso
 At 1.2 times of:
  All B(H) groups, All C(H) groups, All C(H,H) groups
 At 1.5 times of:
  All C(H,H,H) groups
2.a Riding coordinates:
 B1(H1)
2.b Secondary CH2 refined with riding coordinates:
 C7(H7A,H7B), C16(H16A,H16B)
2.c Aromatic/amide H refined with riding coordinates:
 C3(H3), C4(H4), C5(H5), C28(H28), C29(H29), C30(H30), C31(H31), C32(H32),
 C33(H33), C34(H34), C35(H35), C36(H36)
2.d Idealised Me refined as rotating group:
 C9(H9A,H9B,H9C), C10(H10A,H10B,H10C), C11(H11A,H11B,H11C), C13(H13A,H13B,
 H13C), C14(H14A,H14B,H14C), C15(H15A,H15B,H15C), C18(H18A,H18B,H18C), C19(H19A,
 H19B,H19C), C20(H20A,H20B,H20C), C22(H22A,H22B,H22C), C23(H23A,H23B,H23C),
 C24(H24A,H24B,H24C)
;
_atom_sites_solution_hydrogens   mixed
_atom_sites_solution_primary     dual
_atom_sites_solution_secondary   ?
loop_
_atom_site_label
_atom_site_type_symbol
_atom_site_fract_x
_atom_site_fract_y
_atom_site_fract_z
_atom_site_U_iso_or_equiv
_atom_site_adp_type
_atom_site_occupancy
_atom_site_site_symmetry_order
_atom_site_calc_flag
_atom_site_refinement_flags_posn
_atom_site_refinement_flags_adp
_atom_site_refinement_flags_occupancy
_atom_site_disorder_assembly
_atom_site_disorder_group
W1 W 0.74707(2) 0.37110(2) 0.21803(2) 0.01517(6) Uani 1 1 d . . . . .
Pd1 Pd 0.74612(2) 0.69241(2) 0.31056(2) 0.01470(8) Uani 1 1 d . . . . .
P1 P 0.87790(7) 0.72187(8) 0.28668(8) 0.0175(3) Uani 1 1 d . . . . .
P2 P 0.61765(7) 0.68889(8) 0.35813(8) 0.0172(3) Uani 1 1 d . . . . .
O1 O 0.73822(19) 0.5743(2) 0.2355(2) 0.0209(7) Uani 1 1 d . . . . .
O2 O 0.6093(2) 0.3579(2) 0.3450(2) 0.0284(8) Uani 1 1 d . . . . .
O3 O 0.8628(2) 0.3841(2) 0.3769(2) 0.0292(8) Uani 1 1 d . . . . .
N1 N 0.6637(2) 0.3599(2) 0.1049(2) 0.0176(8) Uani 1 1 d . . . . .
N2 N 0.6744(2) 0.2997(3) 0.0415(2) 0.0192(9) Uani 1 1 d . . . . .
N3 N 0.7514(2) 0.2241(2) 0.2039(2) 0.0190(9) Uani 1 1 d . . . . .
N4 N 0.7497(2) 0.1841(2) 0.1266(3) 0.0196(9) Uani 1 1 d . . . . .
N5 N 0.8340(2) 0.3596(2) 0.1106(2) 0.0158(8) Uani 1 1 d . . . . .
N6 N 0.8215(2) 0.3001(2) 0.0462(2) 0.0188(9) Uani 1 1 d . . . . .
C1 C 0.7497(3) 0.8101(3) 0.3679(3) 0.0192(10) Uani 1 1 d . . . . .
C2 C 0.6784(3) 0.8503(3) 0.3938(3) 0.0220(11) Uani 1 1 d . . . . .
C3 C 0.6810(3) 0.9317(3) 0.4327(4) 0.0328(13) Uani 1 1 d . . . . .
H3 H 0.6331 0.9580 0.4500 0.039 Uiso 1 1 calc R U . . .
C4 C 0.7519(3) 0.9757(3) 0.4469(3) 0.0323(13) Uani 1 1 d . . . . .
H4 H 0.7528 1.0312 0.4742 0.039 Uiso 1 1 calc R U . . .
C5 C 0.8209(3) 0.9377(3) 0.4208(3) 0.0251(11) Uani 1 1 d . . . . .
H5 H 0.8695 0.9681 0.4294 0.030 Uiso 1 1 calc R U . . .
C6 C 0.8210(3) 0.8552(3) 0.3820(3) 0.0184(10) Uani 1 1 d . . . . .
C7 C 0.8979(3) 0.8132(3) 0.3595(3) 0.0228(11) Uani 1 1 d . . . . .
H7A H 0.9257 0.7915 0.4118 0.027 Uiso 1 1 calc R U . . .
H7B H 0.9323 0.8567 0.3322 0.027 Uiso 1 1 calc R U . . .
C8 C 0.9514(3) 0.6359(3) 0.3216(3) 0.0245(11) Uani 1 1 d . . . . .
C9 C 0.9200(3) 0.5996(4) 0.4049(3) 0.0351(14) Uani 1 1 d . . . . .
H9A H 0.9144 0.6475 0.4458 0.053 Uiso 1 1 calc R U . . .
H9B H 0.9572 0.5559 0.4284 0.053 Uiso 1 1 calc R U . . .
H9C H 0.8683 0.5720 0.3939 0.053 Uiso 1 1 calc R U . . .
C10 C 1.0353(3) 0.6710(4) 0.3385(4) 0.0354(14) Uani 1 1 d . . . . .
H10A H 1.0339 0.7179 0.3811 0.053 Uiso 1 1 calc R U . . .
H10B H 1.0562 0.6941 0.2855 0.053 Uiso 1 1 calc R U . . .
H10C H 1.0695 0.6234 0.3599 0.053 Uiso 1 1 calc R U . . .
C11 C 0.9536(3) 0.5617(3) 0.2554(4) 0.0319(13) Uani 1 1 d . . . . .
H11A H 0.9842 0.5123 0.2790 0.048 Uiso 1 1 calc R U . . .
H11B H 0.9786 0.5831 0.2039 0.048 Uiso 1 1 calc R U . . .
H11C H 0.8995 0.5425 0.2412 0.048 Uiso 1 1 calc R U . . .
C12 C 0.8932(3) 0.7647(3) 0.1766(3) 0.0253(12) Uani 1 1 d . . . . .
C13 C 0.9800(3) 0.7829(4) 0.1585(4) 0.0392(15) Uani 1 1 d . . . . .
H13A H 0.9838 0.8093 0.1019 0.059 Uiso 1 1 calc R U . . .
H13B H 1.0098 0.7277 0.1604 0.059 Uiso 1 1 calc R U . . .
H13C H 1.0021 0.8232 0.2015 0.059 Uiso 1 1 calc R U . . .
C14 C 0.8579(3) 0.7013(4) 0.1114(3) 0.0328(13) Uani 1 1 d . . . . .
H14A H 0.8021 0.6909 0.1234 0.049 Uiso 1 1 calc R U . . .
H14B H 0.8870 0.6457 0.1145 0.049 Uiso 1 1 calc R U . . .
H14C H 0.8621 0.7263 0.0543 0.049 Uiso 1 1 calc R U . . .
C15 C 0.8475(3) 0.8517(3) 0.1699(3) 0.0316(13) Uani 1 1 d . . . . .
H15A H 0.7919 0.8417 0.1836 0.047 Uiso 1 1 calc R U . . .
H15B H 0.8503 0.8745 0.1118 0.047 Uiso 1 1 calc R U . . .
H15C H 0.8710 0.8941 0.2100 0.047 Uiso 1 1 calc R U . . .
C16 C 0.6002(3) 0.8056(3) 0.3770(4) 0.0265(12) Uani 1 1 d . . . . .
H16A H 0.5729 0.8321 0.3266 0.032 Uiso 1 1 calc R U . . .
H16B H 0.5660 0.8131 0.4266 0.032 Uiso 1 1 calc R U . . .
C17 C 0.6129(3) 0.6330(3) 0.4644(3) 0.0228(11) Uani 1 1 d . . . . .
C18 C 0.6657(3) 0.6866(4) 0.5272(3) 0.0362(14) Uani 1 1 d . . . . .
H18A H 0.7199 0.6889 0.5065 0.054 Uiso 1 1 calc R U . . .
H18B H 0.6661 0.6588 0.5834 0.054 Uiso 1 1 calc R U . . .
H18C H 0.6448 0.7463 0.5315 0.054 Uiso 1 1 calc R U . . .
C19 C 0.6478(3) 0.5408(4) 0.4565(3) 0.0340(14) Uani 1 1 d . . . . .
H19A H 0.6180 0.5082 0.4124 0.051 Uiso 1 1 calc R U . . .
H19B H 0.6442 0.5102 0.5111 0.051 Uiso 1 1 calc R U . . .
H19C H 0.7034 0.5451 0.4410 0.051 Uiso 1 1 calc R U . . .
C20 C 0.5289(3) 0.6292(4) 0.4987(4) 0.0318(13) Uani 1 1 d . . . . .
H20A H 0.5053 0.6879 0.4967 0.048 Uiso 1 1 calc R U . . .
H20B H 0.5312 0.6083 0.5578 0.048 Uiso 1 1 calc R U . . .
H20C H 0.4965 0.5890 0.4638 0.048 Uiso 1 1 calc R U . . .
C21 C 0.5358(3) 0.6553(3) 0.2819(3) 0.0205(10) Uani 1 1 d . . . . .
C22 C 0.5602(3) 0.6923(4) 0.1955(3) 0.0330(13) Uani 1 1 d . . . . .
H22A H 0.5674 0.7558 0.2002 0.049 Uiso 1 1 calc R U . . .
H22B H 0.5187 0.6795 0.1524 0.049 Uiso 1 1 calc R U . . .
H22C H 0.6100 0.6650 0.1790 0.049 Uiso 1 1 calc R U . . .
C23 C 0.5302(3) 0.5553(3) 0.2748(3) 0.0266(12) Uani 1 1 d . . . . .
H23A H 0.5125 0.5310 0.3287 0.040 Uiso 1 1 calc R U . . .
H23B H 0.5824 0.5313 0.2621 0.040 Uiso 1 1 calc R U . . .
H23C H 0.4922 0.5397 0.2289 0.040 Uiso 1 1 calc R U . . .
C24 C 0.4551(3) 0.6926(3) 0.3051(3) 0.0271(12) Uani 1 1 d . . . . .
H24A H 0.4407 0.6708 0.3612 0.041 Uiso 1 1 calc R U . . .
H24B H 0.4149 0.6741 0.2624 0.041 Uiso 1 1 calc R U . . .
H24C H 0.4579 0.7567 0.3064 0.041 Uiso 1 1 calc R U . . .
C25 C 0.7419(3) 0.4950(3) 0.2279(3) 0.0171(10) Uani 1 1 d . . . . .
C26 C 0.6620(3) 0.3643(3) 0.2985(3) 0.0192(10) Uani 1 1 d . . . . .
C27 C 0.8217(3) 0.3772(3) 0.3157(3) 0.0193(10) Uani 1 1 d . . . . .
C28 C 0.6009(3) 0.4073(3) 0.0814(3) 0.0186(10) Uani 1 1 d . . . . .
H28 H 0.5799 0.4540 0.1137 0.022 Uiso 1 1 calc R U . . .
C29 C 0.5700(3) 0.3792(3) 0.0027(3) 0.0221(11) Uani 1 1 d . . . . .
H29 H 0.5252 0.4016 -0.0282 0.027 Uiso 1 1 calc R U . . .
C30 C 0.6194(3) 0.3109(3) -0.0203(3) 0.0218(11) Uani 1 1 d . . . . .
H30 H 0.6149 0.2777 -0.0713 0.026 Uiso 1 1 calc R U . . .
C31 C 0.7549(3) 0.1598(3) 0.2616(3) 0.0250(12) Uani 1 1 d . . . . .
H31 H 0.7565 0.1686 0.3215 0.030 Uiso 1 1 calc R U . . .
C32 C 0.7558(3) 0.0780(3) 0.2220(4) 0.0299(13) Uani 1 1 d . . . . .
H32 H 0.7580 0.0219 0.2482 0.036 Uiso 1 1 calc R U . . .
C33 C 0.7527(3) 0.0970(3) 0.1368(4) 0.0282(12) Uani 1 1 d . . . . .
H33 H 0.7526 0.0551 0.0920 0.034 Uiso 1 1 calc R U . . .
C34 C 0.8994(3) 0.4034(3) 0.0909(3) 0.0174(10) Uani 1 1 d . . . . .
H34 H 0.9224 0.4490 0.1246 0.021 Uiso 1 1 calc R U . . .
C35 C 0.9296(3) 0.3737(3) 0.0148(3) 0.0200(10) Uani 1 1 d . . . . .
H35 H 0.9754 0.3939 -0.0128 0.024 Uiso 1 1 calc R U . . .
C36 C 0.8781(3) 0.3082(3) -0.0117(3) 0.0209(10) Uani 1 1 d . . . . .
H36 H 0.8820 0.2745 -0.0623 0.025 Uiso 1 1 calc R U . . .
B1 B 0.7478(3) 0.2401(4) 0.0436(4) 0.0218(12) Uani 1 1 d . . . . .
H1 H 0.7566 0.2041 -0.0098 0.026 Uiso 1 1 d R U . . .

loop_
_atom_site_aniso_label
_atom_site_aniso_U_11
_atom_site_aniso_U_22
_atom_site_aniso_U_33
_atom_site_aniso_U_23
_atom_site_aniso_U_13
_atom_site_aniso_U_12
W1 0.01455(10) 0.01336(10) 0.01775(9) -0.00199(8) 0.00272(7) -0.00003(8)
Pd1 0.01219(18) 0.01412(18) 0.01794(18) -0.00365(14) 0.00302(13) -0.00015(14)
P1 0.0126(6) 0.0191(6) 0.0210(6) -0.0061(5) 0.0029(5) -0.0010(5)
P2 0.0131(6) 0.0167(6) 0.0221(6) -0.0018(5) 0.0035(5) 0.0006(5)
O1 0.025(2) 0.0111(17) 0.0271(19) -0.0052(14) 0.0061(15) -0.0017(14)
O2 0.033(2) 0.024(2) 0.029(2) 0.0023(16) 0.0156(17) 0.0018(16)
O3 0.027(2) 0.035(2) 0.025(2) 0.0052(16) -0.0051(16) 0.0001(16)
N1 0.020(2) 0.014(2) 0.019(2) -0.0040(16) 0.0042(16) -0.0022(17)
N2 0.015(2) 0.023(2) 0.020(2) -0.0025(17) 0.0021(16) -0.0027(17)
N3 0.017(2) 0.016(2) 0.024(2) 0.0011(17) 0.0016(17) 0.0006(17)
N4 0.013(2) 0.015(2) 0.030(2) -0.0067(18) 0.0008(17) 0.0004(16)
N5 0.014(2) 0.015(2) 0.018(2) -0.0031(16) 0.0015(15) -0.0001(16)
N6 0.015(2) 0.018(2) 0.024(2) -0.0060(17) -0.0010(16) -0.0008(16)
C1 0.022(3) 0.018(2) 0.018(2) -0.0050(19) 0.0010(19) 0.000(2)
C2 0.016(3) 0.017(3) 0.034(3) -0.007(2) 0.009(2) -0.001(2)
C3 0.031(3) 0.021(3) 0.047(4) -0.011(3) 0.014(3) 0.006(2)
C4 0.043(4) 0.015(3) 0.039(3) -0.012(2) 0.008(3) 0.000(2)
C5 0.022(3) 0.022(3) 0.031(3) -0.005(2) 0.000(2) -0.006(2)
C6 0.021(3) 0.019(3) 0.015(2) -0.0035(19) -0.0022(19) -0.001(2)
C7 0.027(3) 0.017(3) 0.024(3) -0.009(2) 0.002(2) -0.004(2)
C8 0.014(3) 0.025(3) 0.035(3) -0.009(2) -0.002(2) 0.001(2)
C9 0.040(4) 0.032(3) 0.033(3) 0.002(3) -0.009(3) 0.007(3)
C10 0.008(3) 0.040(3) 0.058(4) -0.018(3) -0.004(2) 0.001(2)
C11 0.023(3) 0.028(3) 0.045(3) -0.016(3) 0.003(2) 0.003(2)
C12 0.024(3) 0.029(3) 0.023(3) -0.006(2) 0.008(2) -0.008(2)
C13 0.029(3) 0.045(4) 0.045(4) 0.000(3) 0.013(3) -0.006(3)
C14 0.035(3) 0.036(3) 0.027(3) -0.007(2) 0.008(2) -0.002(3)
C15 0.034(3) 0.034(3) 0.027(3) 0.005(2) 0.004(2) -0.003(3)
C16 0.014(3) 0.022(3) 0.044(3) -0.008(2) 0.008(2) 0.006(2)
C17 0.022(3) 0.028(3) 0.019(2) -0.001(2) 0.003(2) 0.001(2)
C18 0.038(4) 0.049(4) 0.021(3) -0.007(3) 0.002(2) -0.014(3)
C19 0.029(3) 0.041(3) 0.032(3) 0.017(3) 0.003(2) 0.010(3)
C20 0.027(3) 0.034(3) 0.035(3) -0.001(3) 0.014(2) -0.001(2)
C21 0.016(3) 0.019(3) 0.027(3) 0.000(2) 0.003(2) 0.000(2)
C22 0.031(3) 0.041(3) 0.027(3) -0.001(3) -0.006(2) -0.002(3)
C23 0.016(3) 0.030(3) 0.034(3) -0.009(2) -0.004(2) 0.000(2)
C24 0.012(3) 0.030(3) 0.039(3) 0.004(2) -0.004(2) 0.001(2)
C25 0.010(2) 0.026(3) 0.016(2) 0.002(2) 0.0026(18) -0.004(2)
C26 0.027(3) 0.011(2) 0.020(2) -0.0022(19) 0.001(2) 0.000(2)
C27 0.019(3) 0.014(2) 0.025(3) 0.002(2) 0.004(2) -0.001(2)
C28 0.016(3) 0.017(2) 0.023(3) 0.004(2) 0.0042(19) 0.0021(19)
C29 0.017(3) 0.022(3) 0.027(3) 0.005(2) -0.002(2) -0.002(2)
C30 0.020(3) 0.026(3) 0.019(2) 0.001(2) 0.000(2) -0.009(2)
C31 0.018(3) 0.023(3) 0.034(3) 0.003(2) -0.001(2) 0.004(2)
C32 0.024(3) 0.015(3) 0.051(4) 0.002(2) -0.003(3) 0.001(2)
C33 0.018(3) 0.017(3) 0.050(4) -0.009(2) 0.003(2) 0.001(2)
C34 0.014(2) 0.018(2) 0.020(2) 0.0024(19) -0.0019(19) 0.0026(19)
C35 0.017(3) 0.023(3) 0.020(2) 0.006(2) 0.0012(19) -0.001(2)
C36 0.019(3) 0.026(3) 0.017(2) -0.002(2) -0.0008(19) 0.006(2)
B1 0.019(3) 0.021(3) 0.026(3) -0.007(2) 0.004(2) 0.003(2)

_geom_special_details            
;
 All esds (except the esd in the dihedral angle between two l.s. planes)
 are estimated using the full covariance matrix.  The cell esds are taken
 into account individually in the estimation of esds in distances, angles
 and torsion angles; correlations between esds in cell parameters are only
 used when they are defined by crystal symmetry.  An approximate (isotropic)
 treatment of cell esds is used for estimating esds involving l.s. planes.
;
loop_
_geom_bond_atom_site_label_1
_geom_bond_atom_site_label_2
_geom_bond_distance
_geom_bond_site_symmetry_2
_geom_bond_publ_flag
W1 N1 2.241(4) . ?
W1 N3 2.255(4) . ?
W1 N5 2.276(4) . ?
W1 C25 1.899(5) . ?
W1 C26 1.944(5) . ?
W1 C27 1.959(5) . ?
Pd1 P1 2.3117(12) . ?
Pd1 P2 2.3160(12) . ?
Pd1 O1 2.156(3) . ?
Pd1 C1 2.009(5) . ?
P1 C7 1.828(5) . ?
P1 C8 1.877(5) . ?
P1 C12 1.874(5) . ?
P2 C16 1.831(5) . ?
P2 C17 1.879(5) . ?
P2 C21 1.873(5) . ?
O1 C25 1.217(6) . ?
O2 C26 1.173(6) . ?
O3 C27 1.173(6) . ?
N1 N2 1.371(5) . ?
N1 C28 1.327(6) . ?
N2 C30 1.334(6) . ?
N2 B1 1.536(6) . ?
N3 N4 1.359(5) . ?
N3 C31 1.337(6) . ?
N4 C33 1.339(6) . ?
N4 B1 1.559(7) . ?
N5 N6 1.371(5) . ?
N5 C34 1.336(6) . ?
N6 C36 1.345(6) . ?
N6 B1 1.545(6) . ?
C1 C2 1.421(6) . ?
C1 C6 1.399(6) . ?
C2 C3 1.384(7) . ?
C2 C16 1.503(7) . ?
C3 H3 0.9500 . ?
C3 C4 1.384(7) . ?
C4 H4 0.9500 . ?
C4 C5 1.374(7) . ?
C5 H5 0.9500 . ?
C5 C6 1.398(6) . ?
C6 C7 1.500(6) . ?
C7 H7A 0.9900 . ?
C7 H7B 0.9900 . ?
C8 C9 1.531(7) . ?
C8 C10 1.530(7) . ?
C8 C11 1.538(7) . ?
C9 H9A 0.9800 . ?
C9 H9B 0.9800 . ?
C9 H9C 0.9800 . ?
C10 H10A 0.9800 . ?
C10 H10B 0.9800 . ?
C10 H10C 0.9800 . ?
C11 H11A 0.9800 . ?
C11 H11B 0.9800 . ?
C11 H11C 0.9800 . ?
C12 C13 1.527(7) . ?
C12 C14 1.518(7) . ?
C12 C15 1.536(7) . ?
C13 H13A 0.9800 . ?
C13 H13B 0.9800 . ?
C13 H13C 0.9800 . ?
C14 H14A 0.9800 . ?
C14 H14B 0.9800 . ?
C14 H14C 0.9800 . ?
C15 H15A 0.9800 . ?
C15 H15B 0.9800 . ?
C15 H15C 0.9800 . ?
C16 H16A 0.9900 . ?
C16 H16B 0.9900 . ?
C17 C18 1.545(7) . ?
C17 C19 1.531(7) . ?
C17 C20 1.534(7) . ?
C18 H18A 0.9800 . ?
C18 H18B 0.9800 . ?
C18 H18C 0.9800 . ?
C19 H19A 0.9800 . ?
C19 H19B 0.9800 . ?
C19 H19C 0.9800 . ?
C20 H20A 0.9800 . ?
C20 H20B 0.9800 . ?
C20 H20C 0.9800 . ?
C21 C22 1.538(7) . ?
C21 C23 1.532(7) . ?
C21 C24 1.532(6) . ?
C22 H22A 0.9800 . ?
C22 H22B 0.9800 . ?
C22 H22C 0.9800 . ?
C23 H23A 0.9800 . ?
C23 H23B 0.9800 . ?
C23 H23C 0.9800 . ?
C24 H24A 0.9800 . ?
C24 H24B 0.9800 . ?
C24 H24C 0.9800 . ?
C28 H28 0.9500 . ?
C28 C29 1.396(7) . ?
C29 H29 0.9500 . ?
C29 C30 1.390(7) . ?
C30 H30 0.9500 . ?
C31 H31 0.9500 . ?
C31 C32 1.395(7) . ?
C32 H32 0.9500 . ?
C32 C33 1.370(8) . ?
C33 H33 0.9500 . ?
C34 H34 0.9500 . ?
C34 C35 1.389(6) . ?
C35 H35 0.9500 . ?
C35 C36 1.381(6) . ?
C36 H36 0.9500 . ?
B1 H1 1.0177 . ?

loop_
_geom_angle_atom_site_label_1
_geom_angle_atom_site_label_2
_geom_angle_atom_site_label_3
_geom_angle
_geom_angle_site_symmetry_1
_geom_angle_site_symmetry_3
_geom_angle_publ_flag
N1 W1 N3 82.39(14) . . ?
N1 W1 N5 79.01(13) . . ?
N3 W1 N5 80.01(13) . . ?
C25 W1 N1 96.40(16) . . ?
C25 W1 N3 178.79(17) . . ?
C25 W1 N5 99.75(16) . . ?
C25 W1 C26 87.93(18) . . ?
C25 W1 C27 85.35(19) . . ?
C26 W1 N1 93.06(17) . . ?
C26 W1 N3 92.16(16) . . ?
C26 W1 N5 169.47(16) . . ?
C26 W1 C27 87.90(19) . . ?
C27 W1 N1 178.03(17) . . ?
C27 W1 N3 95.86(17) . . ?
C27 W1 N5 99.83(16) . . ?
P1 Pd1 P2 166.47(5) . . ?
O1 Pd1 P1 96.77(9) . . ?
O1 Pd1 P2 96.54(9) . . ?
C1 Pd1 P1 83.28(14) . . ?
C1 Pd1 P2 83.79(14) . . ?
C1 Pd1 O1 173.24(16) . . ?
C7 P1 Pd1 101.95(16) . . ?
C7 P1 C8 104.0(2) . . ?
C7 P1 C12 106.5(2) . . ?
C8 P1 Pd1 116.63(16) . . ?
C12 P1 Pd1 112.15(17) . . ?
C12 P1 C8 113.9(2) . . ?
C16 P2 Pd1 100.76(16) . . ?
C16 P2 C17 106.6(2) . . ?
C16 P2 C21 104.5(2) . . ?
C17 P2 Pd1 111.23(16) . . ?
C21 P2 Pd1 118.71(16) . . ?
C21 P2 C17 113.2(2) . . ?
C25 O1 Pd1 151.9(3) . . ?
N2 N1 W1 122.3(3) . . ?
C28 N1 W1 131.1(3) . . ?
C28 N1 N2 106.5(4) . . ?
N1 N2 B1 120.3(4) . . ?
C30 N2 N1 109.8(4) . . ?
C30 N2 B1 129.4(4) . . ?
N4 N3 W1 122.4(3) . . ?
C31 N3 W1 131.7(3) . . ?
C31 N3 N4 106.0(4) . . ?
N3 N4 B1 120.0(4) . . ?
C33 N4 N3 109.9(4) . . ?
C33 N4 B1 130.0(4) . . ?
N6 N5 W1 120.7(3) . . ?
C34 N5 W1 133.6(3) . . ?
C34 N5 N6 105.6(4) . . ?
N5 N6 B1 121.2(4) . . ?
C36 N6 N5 110.1(4) . . ?
C36 N6 B1 128.6(4) . . ?
C2 C1 Pd1 120.0(3) . . ?
C6 C1 Pd1 121.7(3) . . ?
C6 C1 C2 118.3(4) . . ?
C1 C2 C16 120.1(4) . . ?
C3 C2 C1 119.8(4) . . ?
C3 C2 C16 120.1(4) . . ?
C2 C3 H3 119.2 . . ?
C4 C3 C2 121.5(5) . . ?
C4 C3 H3 119.2 . . ?
C3 C4 H4 120.5 . . ?
C5 C4 C3 118.9(5) . . ?
C5 C4 H4 120.5 . . ?
C4 C5 H5 119.3 . . ?
C4 C5 C6 121.5(5) . . ?
C6 C5 H5 119.3 . . ?
C1 C6 C7 119.9(4) . . ?
C5 C6 C1 120.0(4) . . ?
C5 C6 C7 120.0(4) . . ?
P1 C7 H7A 109.8 . . ?
P1 C7 H7B 109.8 . . ?
C6 C7 P1 109.2(3) . . ?
C6 C7 H7A 109.8 . . ?
C6 C7 H7B 109.8 . . ?
H7A C7 H7B 108.3 . . ?
C9 C8 P1 105.0(3) . . ?
C9 C8 C11 109.2(4) . . ?
C10 C8 P1 114.0(4) . . ?
C10 C8 C9 108.7(4) . . ?
C10 C8 C11 109.5(4) . . ?
C11 C8 P1 110.2(4) . . ?
C8 C9 H9A 109.5 . . ?
C8 C9 H9B 109.5 . . ?
C8 C9 H9C 109.5 . . ?
H9A C9 H9B 109.5 . . ?
H9A C9 H9C 109.5 . . ?
H9B C9 H9C 109.5 . . ?
C8 C10 H10A 109.5 . . ?
C8 C10 H10B 109.5 . . ?
C8 C10 H10C 109.5 . . ?
H10A C10 H10B 109.5 . . ?
H10A C10 H10C 109.5 . . ?
H10B C10 H10C 109.5 . . ?
C8 C11 H11A 109.5 . . ?
C8 C11 H11B 109.5 . . ?
C8 C11 H11C 109.5 . . ?
H11A C11 H11B 109.5 . . ?
H11A C11 H11C 109.5 . . ?
H11B C11 H11C 109.5 . . ?
C13 C12 P1 113.2(4) . . ?
C13 C12 C15 108.3(4) . . ?
C14 C12 P1 109.8(4) . . ?
C14 C12 C13 110.4(4) . . ?
C14 C12 C15 108.5(4) . . ?
C15 C12 P1 106.4(3) . . ?
C12 C13 H13A 109.5 . . ?
C12 C13 H13B 109.5 . . ?
C12 C13 H13C 109.5 . . ?
H13A C13 H13B 109.5 . . ?
H13A C13 H13C 109.5 . . ?
H13B C13 H13C 109.5 . . ?
C12 C14 H14A 109.5 . . ?
C12 C14 H14B 109.5 . . ?
C12 C14 H14C 109.5 . . ?
H14A C14 H14B 109.5 . . ?
H14A C14 H14C 109.5 . . ?
H14B C14 H14C 109.5 . . ?
C12 C15 H15A 109.5 . . ?
C12 C15 H15B 109.5 . . ?
C12 C15 H15C 109.5 . . ?
H15A C15 H15B 109.5 . . ?
H15A C15 H15C 109.5 . . ?
H15B C15 H15C 109.5 . . ?
P2 C16 H16A 109.9 . . ?
P2 C16 H16B 109.9 . . ?
C2 C16 P2 108.9(3) . . ?
C2 C16 H16A 109.9 . . ?
C2 C16 H16B 109.9 . . ?
H16A C16 H16B 108.3 . . ?
C18 C17 P2 106.8(3) . . ?
C19 C17 P2 108.5(3) . . ?
C19 C17 C18 108.8(4) . . ?
C19 C17 C20 110.8(4) . . ?
C20 C17 P2 113.2(3) . . ?
C20 C17 C18 108.5(4) . . ?
C17 C18 H18A 109.5 . . ?
C17 C18 H18B 109.5 . . ?
C17 C18 H18C 109.5 . . ?
H18A C18 H18B 109.5 . . ?
H18A C18 H18C 109.5 . . ?
H18B C18 H18C 109.5 . . ?
C17 C19 H19A 109.5 . . ?
C17 C19 H19B 109.5 . . ?
C17 C19 H19C 109.5 . . ?
H19A C19 H19B 109.5 . . ?
H19A C19 H19C 109.5 . . ?
H19B C19 H19C 109.5 . . ?
C17 C20 H20A 109.5 . . ?
C17 C20 H20B 109.5 . . ?
C17 C20 H20C 109.5 . . ?
H20A C20 H20B 109.5 . . ?
H20A C20 H20C 109.5 . . ?
H20B C20 H20C 109.5 . . ?
C22 C21 P2 104.6(3) . . ?
C23 C21 P2 111.2(3) . . ?
C23 C21 C22 108.6(4) . . ?
C24 C21 P2 113.0(3) . . ?
C24 C21 C22 109.7(4) . . ?
C24 C21 C23 109.5(4) . . ?
C21 C22 H22A 109.5 . . ?
C21 C22 H22B 109.5 . . ?
C21 C22 H22C 109.5 . . ?
H22A C22 H22B 109.5 . . ?
H22A C22 H22C 109.5 . . ?
H22B C22 H22C 109.5 . . ?
C21 C23 H23A 109.5 . . ?
C21 C23 H23B 109.5 . . ?
C21 C23 H23C 109.5 . . ?
H23A C23 H23B 109.5 . . ?
H23A C23 H23C 109.5 . . ?
H23B C23 H23C 109.5 . . ?
C21 C24 H24A 109.5 . . ?
C21 C24 H24B 109.5 . . ?
C21 C24 H24C 109.5 . . ?
H24A C24 H24B 109.5 . . ?
H24A C24 H24C 109.5 . . ?
H24B C24 H24C 109.5 . . ?
O1 C25 W1 179.0(4) . . ?
O2 C26 W1 177.5(4) . . ?
O3 C27 W1 175.6(4) . . ?
N1 C28 H28 124.6 . . ?
N1 C28 C29 110.7(4) . . ?
C29 C28 H28 124.6 . . ?
C28 C29 H29 127.8 . . ?
C30 C29 C28 104.4(4) . . ?
C30 C29 H29 127.8 . . ?
N2 C30 C29 108.6(4) . . ?
N2 C30 H30 125.7 . . ?
C29 C30 H30 125.7 . . ?
N3 C31 H31 124.6 . . ?
N3 C31 C32 110.8(5) . . ?
C32 C31 H31 124.6 . . ?
C31 C32 H32 127.9 . . ?
C33 C32 C31 104.2(5) . . ?
C33 C32 H32 127.9 . . ?
N4 C33 C32 109.1(5) . . ?
N4 C33 H33 125.5 . . ?
C32 C33 H33 125.5 . . ?
N5 C34 H34 124.3 . . ?
N5 C34 C35 111.3(4) . . ?
C35 C34 H34 124.3 . . ?
C34 C35 H35 127.7 . . ?
C36 C35 C34 104.6(4) . . ?
C36 C35 H35 127.7 . . ?
N6 C36 C35 108.3(4) . . ?
N6 C36 H36 125.8 . . ?
C35 C36 H36 125.8 . . ?
N2 B1 N4 109.8(4) . . ?
N2 B1 N6 107.4(4) . . ?
N2 B1 H1 116.1 . . ?
N4 B1 H1 113.2 . . ?
N6 B1 N4 107.8(4) . . ?
N6 B1 H1 101.8 . . ?

loop_
_geom_torsion_atom_site_label_1
_geom_torsion_atom_site_label_2
_geom_torsion_atom_site_label_3
_geom_torsion_atom_site_label_4
_geom_torsion
_geom_torsion_site_symmetry_1
_geom_torsion_site_symmetry_2
_geom_torsion_site_symmetry_3
_geom_torsion_site_symmetry_4
_geom_torsion_publ_flag
W1 N1 N2 C30 -176.1(3) . . . . ?
W1 N1 N2 B1 -3.3(5) . . . . ?
W1 N1 C28 C29 176.2(3) . . . . ?
W1 N3 N4 C33 -179.7(3) . . . . ?
W1 N3 N4 B1 2.3(5) . . . . ?
W1 N3 C31 C32 179.4(3) . . . . ?
W1 N5 N6 C36 177.0(3) . . . . ?
W1 N5 N6 B1 0.9(5) . . . . ?
W1 N5 C34 C35 -176.7(3) . . . . ?
Pd1 P1 C7 C6 -20.2(4) . . . . ?
Pd1 P1 C8 C9 -37.5(4) . . . . ?
Pd1 P1 C8 C10 -156.3(3) . . . . ?
Pd1 P1 C8 C11 80.0(4) . . . . ?
Pd1 P1 C12 C13 -178.7(3) . . . . ?
Pd1 P1 C12 C14 -54.9(4) . . . . ?
Pd1 P1 C12 C15 62.4(4) . . . . ?
Pd1 P2 C16 C2 -25.1(4) . . . . ?
Pd1 P2 C17 C18 60.5(4) . . . . ?
Pd1 P2 C17 C19 -56.6(4) . . . . ?
Pd1 P2 C17 C20 179.9(3) . . . . ?
Pd1 P2 C21 C22 -35.3(4) . . . . ?
Pd1 P2 C21 C23 81.7(3) . . . . ?
Pd1 P2 C21 C24 -154.6(3) . . . . ?
Pd1 C1 C2 C3 -179.5(4) . . . . ?
Pd1 C1 C2 C16 -1.0(7) . . . . ?
Pd1 C1 C6 C5 178.9(4) . . . . ?
Pd1 C1 C6 C7 -4.2(6) . . . . ?
N1 N2 C30 C29 -0.9(5) . . . . ?
N1 N2 B1 N4 59.5(5) . . . . ?
N1 N2 B1 N6 -57.5(5) . . . . ?
N1 C28 C29 C30 -0.4(5) . . . . ?
N2 N1 C28 C29 -0.2(5) . . . . ?
N3 N4 C33 C32 0.5(6) . . . . ?
N3 N4 B1 N2 -58.9(5) . . . . ?
N3 N4 B1 N6 57.8(5) . . . . ?
N3 C31 C32 C33 0.0(6) . . . . ?
N4 N3 C31 C32 0.3(5) . . . . ?
N5 N6 C36 C35 0.5(5) . . . . ?
N5 N6 B1 N2 58.7(5) . . . . ?
N5 N6 B1 N4 -59.6(5) . . . . ?
N5 C34 C35 C36 0.1(5) . . . . ?
N6 N5 C34 C35 0.2(5) . . . . ?
C1 C2 C3 C4 0.3(8) . . . . ?
C1 C2 C16 P2 19.5(6) . . . . ?
C1 C6 C7 P1 17.6(6) . . . . ?
C2 C1 C6 C5 0.1(7) . . . . ?
C2 C1 C6 C7 177.0(4) . . . . ?
C2 C3 C4 C5 0.7(9) . . . . ?
C3 C2 C16 P2 -162.0(4) . . . . ?
C3 C4 C5 C6 -1.3(8) . . . . ?
C4 C5 C6 C1 0.9(8) . . . . ?
C4 C5 C6 C7 -176.0(5) . . . . ?
C5 C6 C7 P1 -165.5(4) . . . . ?
C6 C1 C2 C3 -0.7(7) . . . . ?
C6 C1 C2 C16 177.8(5) . . . . ?
C7 P1 C8 C9 73.9(4) . . . . ?
C7 P1 C8 C10 -45.0(4) . . . . ?
C7 P1 C8 C11 -168.7(4) . . . . ?
C7 P1 C12 C13 70.6(4) . . . . ?
C7 P1 C12 C14 -165.6(4) . . . . ?
C7 P1 C12 C15 -48.3(4) . . . . ?
C8 P1 C7 C6 -141.8(3) . . . . ?
C8 P1 C12 C13 -43.5(4) . . . . ?
C8 P1 C12 C14 80.4(4) . . . . ?
C8 P1 C12 C15 -162.3(3) . . . . ?
C12 P1 C7 C6 97.5(4) . . . . ?
C12 P1 C8 C9 -170.6(3) . . . . ?
C12 P1 C8 C10 70.5(4) . . . . ?
C12 P1 C8 C11 -53.2(4) . . . . ?
C16 P2 C17 C18 -48.4(4) . . . . ?
C16 P2 C17 C19 -165.6(3) . . . . ?
C16 P2 C17 C20 70.9(4) . . . . ?
C16 P2 C21 C22 75.9(4) . . . . ?
C16 P2 C21 C23 -167.1(3) . . . . ?
C16 P2 C21 C24 -43.4(4) . . . . ?
C16 C2 C3 C4 -178.2(5) . . . . ?
C17 P2 C16 C2 91.1(4) . . . . ?
C17 P2 C21 C22 -168.5(3) . . . . ?
C17 P2 C21 C23 -51.5(4) . . . . ?
C17 P2 C21 C24 72.2(4) . . . . ?
C21 P2 C16 C2 -148.8(4) . . . . ?
C21 P2 C17 C18 -162.8(3) . . . . ?
C21 P2 C17 C19 80.0(4) . . . . ?
C21 P2 C17 C20 -43.4(4) . . . . ?
C28 N1 N2 C30 0.7(5) . . . . ?
C28 N1 N2 B1 173.4(4) . . . . ?
C28 C29 C30 N2 0.8(5) . . . . ?
C30 N2 B1 N4 -129.3(5) . . . . ?
C30 N2 B1 N6 113.8(5) . . . . ?
C31 N3 N4 C33 -0.4(5) . . . . ?
C31 N3 N4 B1 -178.4(4) . . . . ?
C31 C32 C33 N4 -0.3(6) . . . . ?
C33 N4 B1 N2 123.6(5) . . . . ?
C33 N4 B1 N6 -119.7(5) . . . . ?
C34 N5 N6 C36 -0.4(5) . . . . ?
C34 N5 N6 B1 -176.5(4) . . . . ?
C34 C35 C36 N6 -0.4(5) . . . . ?
C36 N6 B1 N2 -116.6(5) . . . . ?
C36 N6 B1 N4 125.1(5) . . . . ?
B1 N2 C30 C29 -172.8(4) . . . . ?
B1 N4 C33 C32 178.2(5) . . . . ?
B1 N6 C36 C35 176.2(4) . . . . ?

_shelx_res_file                  
;
TITL a_a.res in P2(1)/c
CELL 0.71073 16.8853 15.2569 15.7122 90 91.701 90
ZERR 4 0.0007 0.0007 0.0008 0 0.001 0
LATT 1
SYMM -X,0.5+Y,0.5-Z
SFAC C H B N O P Pd W
UNIT 144 212 4 24 12 8 4 4

L.S. 30
PLAN  11
SIZE 0.05 0.1 0.25
TEMP -153.15
CONF
MORE -1
BOND $H
fmap 2
acta
OMIT -4 56
OMIT 1 0 0
REM <olex2.extras>
REM <HklSrc "%.\\a.hkl">
REM </olex2.extras>

WGHT    0.027700
FVAR       0.05654
W1    8    0.747068    0.371105    0.218028    11.00000    0.01455    0.01336 =
         0.01775   -0.00199    0.00272   -0.00003
PD1   7    0.746121    0.692410    0.310564    11.00000    0.01219    0.01412 =
         0.01794   -0.00365    0.00302   -0.00015
P1    6    0.877903    0.721866    0.286682    11.00000    0.01260    0.01912 =
         0.02095   -0.00610    0.00286   -0.00103
P2    6    0.617646    0.688890    0.358133    11.00000    0.01306    0.01668 =
         0.02211   -0.00176    0.00351    0.00056
O1    5    0.738216    0.574300    0.235495    11.00000    0.02485    0.01106 =
         0.02712   -0.00521    0.00609   -0.00168
O2    5    0.609347    0.357924    0.345048    11.00000    0.03276    0.02420 =
         0.02919    0.00232    0.01561    0.00180
O3    5    0.862785    0.384149    0.376873    11.00000    0.02667    0.03529 =
         0.02528    0.00523   -0.00514    0.00010
N1    4    0.663723    0.359890    0.104870    11.00000    0.01965    0.01444 =
         0.01906   -0.00401    0.00417   -0.00218
N2    4    0.674438    0.299701    0.041479    11.00000    0.01474    0.02251 =
         0.02044   -0.00251    0.00209   -0.00271
N3    4    0.751444    0.224139    0.203907    11.00000    0.01719    0.01595 =
         0.02399    0.00112    0.00156    0.00060
N4    4    0.749744    0.184091    0.126639    11.00000    0.01349    0.01489 =
         0.03035   -0.00669    0.00083    0.00038
N5    4    0.833971    0.359605    0.110626    11.00000    0.01419    0.01548 =
         0.01780   -0.00306    0.00151   -0.00010
N6    4    0.821548    0.300109    0.046217    11.00000    0.01497    0.01782 =
         0.02361   -0.00601   -0.00103   -0.00078
C1    1    0.749671    0.810086    0.367910    11.00000    0.02225    0.01766 =
         0.01778   -0.00497    0.00102   -0.00038
C2    1    0.678407    0.850335    0.393776    11.00000    0.01582    0.01722 =
         0.03360   -0.00725    0.00921   -0.00116
C3    1    0.681049    0.931718    0.432668    11.00000    0.03084    0.02145 =
         0.04678   -0.01080    0.01428    0.00570
AFIX  43
H3    2    0.633137    0.957994    0.450002    11.00000   -1.20000
AFIX   0
C4    1    0.751895    0.975685    0.446880    11.00000    0.04310    0.01525 =
         0.03902   -0.01219    0.00794   -0.00039
AFIX  43
H4    2    0.752834    1.031238    0.474202    11.00000   -1.20000
AFIX   0
C5    1    0.820860    0.937683    0.420828    11.00000    0.02159    0.02225 =
         0.03143   -0.00532    0.00037   -0.00637
AFIX  43
H5    2    0.869531    0.968121    0.429364    11.00000   -1.20000
AFIX   0
C6    1    0.820989    0.855233    0.382046    11.00000    0.02132    0.01861 =
         0.01507   -0.00354   -0.00217   -0.00076
C7    1    0.897874    0.813169    0.359536    11.00000    0.02668    0.01744 =
         0.02420   -0.00949    0.00172   -0.00392
AFIX  23
H7A   2    0.925668    0.791544    0.411782    11.00000   -1.20000
H7B   2    0.932345    0.856722    0.332168    11.00000   -1.20000
AFIX   0
C8    1    0.951442    0.635858    0.321588    11.00000    0.01355    0.02467 =
         0.03526   -0.00874   -0.00200    0.00133
C9    1    0.920018    0.599562    0.404918    11.00000    0.03968    0.03169 =
         0.03322    0.00189   -0.00898    0.00687
AFIX 137
H9A   2    0.914420    0.647506    0.445809    11.00000   -1.50000
H9B   2    0.957222    0.555925    0.428414    11.00000   -1.50000
H9C   2    0.868296    0.572021    0.393874    11.00000   -1.50000
AFIX   0
C10   1    1.035288    0.670976    0.338541    11.00000    0.00839    0.03970 =
         0.05774   -0.01806   -0.00424    0.00089
AFIX 137
H10A  2    1.033868    0.717903    0.381057    11.00000   -1.50000
H10B  2    1.056225    0.694077    0.285531    11.00000   -1.50000
H10C  2    1.069487    0.623445    0.359894    11.00000   -1.50000
AFIX   0
C11   1    0.953642    0.561702    0.255406    11.00000    0.02316    0.02787 =
         0.04481   -0.01558    0.00257    0.00264
AFIX 137
H11A  2    0.984208    0.512296    0.278978    11.00000   -1.50000
H11B  2    0.978643    0.583086    0.203879    11.00000   -1.50000
H11C  2    0.899476    0.542469    0.241187    11.00000   -1.50000
AFIX   0
C12   1    0.893159    0.764749    0.176633    11.00000    0.02352    0.02939 =
         0.02346   -0.00570    0.00830   -0.00782
C13   1    0.980012    0.782866    0.158491    11.00000    0.02894    0.04487 =
         0.04454   -0.00049    0.01303   -0.00617
AFIX 137
H13A  2    0.983846    0.809259    0.101899    11.00000   -1.50000
H13B  2    1.009785    0.727729    0.160435    11.00000   -1.50000
H13C  2    1.002127    0.823232    0.201499    11.00000   -1.50000
AFIX   0
C14   1    0.857950    0.701299    0.111442    11.00000    0.03517    0.03647 =
         0.02707   -0.00742    0.00820   -0.00242
AFIX 137
H14A  2    0.802093    0.690940    0.123407    11.00000   -1.50000
H14B  2    0.886959    0.645702    0.114541    11.00000   -1.50000
H14C  2    0.862063    0.726287    0.054284    11.00000   -1.50000
AFIX   0
C15   1    0.847480    0.851651    0.169884    11.00000    0.03375    0.03443 =
         0.02667    0.00504    0.00377   -0.00324
AFIX 137
H15A  2    0.791946    0.841731    0.183570    11.00000   -1.50000
H15B  2    0.850337    0.874534    0.111776    11.00000   -1.50000
H15C  2    0.871011    0.894135    0.209999    11.00000   -1.50000
AFIX   0
C16   1    0.600169    0.805647    0.377015    11.00000    0.01427    0.02178 =
         0.04396   -0.00769    0.00847    0.00570
AFIX  23
H16A  2    0.572928    0.832105    0.326610    11.00000   -1.20000
H16B  2    0.565950    0.813134    0.426580    11.00000   -1.20000
AFIX   0
C17   1    0.612944    0.633024    0.464415    11.00000    0.02194    0.02755 =
         0.01915   -0.00089    0.00258    0.00135
C18   1    0.665748    0.686649    0.527215    11.00000    0.03801    0.04931 =
         0.02125   -0.00655    0.00219   -0.01363
AFIX 137
H18A  2    0.719900    0.688895    0.506540    11.00000   -1.50000
H18B  2    0.666083    0.658757    0.583409    11.00000   -1.50000
H18C  2    0.644764    0.746320    0.531541    11.00000   -1.50000
AFIX   0
C19   1    0.647778    0.540827    0.456489    11.00000    0.02943    0.04074 =
         0.03193    0.01655    0.00268    0.01010
AFIX 137
H19A  2    0.617980    0.508231    0.412366    11.00000   -1.50000
H19B  2    0.644215    0.510188    0.511061    11.00000   -1.50000
H19C  2    0.703434    0.545052    0.440968    11.00000   -1.50000
AFIX   0
C20   1    0.528887    0.629204    0.498747    11.00000    0.02666    0.03430 =
         0.03525   -0.00080    0.01434   -0.00070
AFIX 137
H20A  2    0.505267    0.687866    0.496660    11.00000   -1.50000
H20B  2    0.531220    0.608330    0.557755    11.00000   -1.50000
H20C  2    0.496489    0.588976    0.463754    11.00000   -1.50000
AFIX   0
C21   1    0.535824    0.655257    0.281927    11.00000    0.01599    0.01866 =
         0.02685   -0.00033    0.00265    0.00024
C22   1    0.560211    0.692270    0.195541    11.00000    0.03068    0.04132 =
         0.02654   -0.00055   -0.00647   -0.00195
AFIX 137
H22A  2    0.567447    0.755838    0.200218    11.00000   -1.50000
H22B  2    0.518721    0.679519    0.152377    11.00000   -1.50000
H22C  2    0.610009    0.665046    0.178965    11.00000   -1.50000
AFIX   0
C23   1    0.530249    0.555299    0.274759    11.00000    0.01594    0.02991 =
         0.03361   -0.00880   -0.00360   -0.00019
AFIX 137
H23A  2    0.512523    0.530961    0.328684    11.00000   -1.50000
H23B  2    0.582430    0.531293    0.262102    11.00000   -1.50000
H23C  2    0.492229    0.539698    0.228906    11.00000   -1.50000
AFIX   0
C24   1    0.455061    0.692579    0.305086    11.00000    0.01188    0.02963 =
         0.03950    0.00418   -0.00421    0.00102
AFIX 137
H24A  2    0.440709    0.670768    0.361232    11.00000   -1.50000
H24B  2    0.414925    0.674124    0.262449    11.00000   -1.50000
H24C  2    0.457872    0.756724    0.306394    11.00000   -1.50000
AFIX   0
C25   1    0.741906    0.495035    0.227885    11.00000    0.00983    0.02610 =
         0.01553    0.00193    0.00260   -0.00391
C26   1    0.662049    0.364266    0.298486    11.00000    0.02686    0.01095 =
         0.01989   -0.00220    0.00056   -0.00005
C27   1    0.821693    0.377194    0.315704    11.00000    0.01910    0.01372 =
         0.02528    0.00219    0.00418   -0.00065
C28   1    0.600923    0.407311    0.081370    11.00000    0.01558    0.01703 =
         0.02350    0.00354    0.00416    0.00206
AFIX  43
H28   2    0.579905    0.454023    0.113693    11.00000   -1.20000
AFIX   0
C29   1    0.569975    0.379174    0.002670    11.00000    0.01729    0.02218 =
         0.02665    0.00480   -0.00226   -0.00217
AFIX  43
H29   2    0.525217    0.401632   -0.028230    11.00000   -1.20000
AFIX   0
C30   1    0.619442    0.310882   -0.020260    11.00000    0.02022    0.02568 =
         0.01945    0.00096    0.00009   -0.00852
AFIX  43
H30   2    0.614857    0.277719   -0.071343    11.00000   -1.20000
AFIX   0
C31   1    0.754901    0.159789    0.261618    11.00000    0.01779    0.02291 =
         0.03431    0.00259   -0.00086    0.00418
AFIX  43
H31   2    0.756529    0.168572    0.321503    11.00000   -1.20000
AFIX   0
C32   1    0.755796    0.077974    0.221999    11.00000    0.02434    0.01467 =
         0.05055    0.00184   -0.00254    0.00052
AFIX  43
H32   2    0.758045    0.021860    0.248166    11.00000   -1.20000
AFIX   0
C33   1    0.752695    0.097000    0.136782    11.00000    0.01818    0.01681 =
         0.04979   -0.00871    0.00272    0.00149
AFIX  43
H33   2    0.752645    0.055120    0.092037    11.00000   -1.20000
AFIX   0
C34   1    0.899412    0.403388    0.090889    11.00000    0.01390    0.01766 =
         0.02049    0.00241   -0.00195    0.00255
AFIX  43
H34   2    0.922387    0.449004    0.124556    11.00000   -1.20000
AFIX   0
C35   1    0.929581    0.373667    0.014805    11.00000    0.01708    0.02314 =
         0.01977    0.00562    0.00120   -0.00084
AFIX  43
H35   2    0.975413    0.393919   -0.012805    11.00000   -1.20000
AFIX   0
C36   1    0.878138    0.308154   -0.011747    11.00000    0.01939    0.02617 =
         0.01707   -0.00177   -0.00082    0.00614
AFIX  43
H36   2    0.882042    0.274502   -0.062322    11.00000   -1.20000
AFIX   0
B1    3    0.747825    0.240119    0.043606    11.00000    0.01868    0.02101 =
         0.02586   -0.00665    0.00375    0.00255
AFIX   3
H1    2    0.756645    0.204059   -0.009774    11.00000   -1.20000
AFIX   0
HKLF 4

REM  a_a.res in P2(1)/c
REM R1 =  0.0386 for    7383 Fo > 4sig(Fo)  and  0.0609 for all    9756 data
REM    463 parameters refined using      0 restraints

END

WGHT      0.0278      0.0000

REM Highest difference peak  1.446,  deepest hole -0.976,  1-sigma level  0.158
Q1    1   0.7617  0.3399  0.2588  11.00000  0.05    1.45
Q2    1   0.7697  0.4233  0.2487  11.00000  0.05    1.08
Q3    1   0.7564  0.3964  0.2721  11.00000  0.05    1.07
Q4    1   0.7303  0.4152  0.1741  11.00000  0.05    1.04
Q5    1   0.7501  0.3512  0.1613  11.00000  0.05    0.91
Q6    1   0.6903  0.5025  0.3120  11.00000  0.05    0.91
Q7    1   0.7424  0.7224  0.2533  11.00000  0.05    0.83
Q8    1   0.7645  0.6545  0.3531  11.00000  0.05    0.82
Q9    1   0.6998  0.3359  0.1953  11.00000  0.05    0.72
Q10   1   0.7273  0.4392  0.2082  11.00000  0.05    0.70
Q11   1   0.7007  0.4016  0.2592  11.00000  0.05    0.66
;
_shelx_res_checksum              57407
_olex2_submission_special_instructions 'No special instructions were received'
####################################################################### 
# 
# This file contains crystal structure data downloaded from the 
# Cambridge Structural Database (CSD) hosted by the Cambridge 
# Crystallographic Data Centre (CCDC).
# 
# Full information about CCDC data access policies and citation 
# guidelines are available at http://www.ccdc.cam.ac.uk/access/V1 
# 
# Audit and citation data items may have been added by the CCDC. 
# Please retain this information to preserve the provenance of 
# this file and to allow appropriate attribution of the data. 
# 
#######################################################################

data_kg01
_database_code_depnum_ccdc_archive 'CCDC 2020560'
loop_
_audit_author_name
_audit_author_address
'Yulia Nelyubina'
;AN Nesmeyanov Institute of Organoelement Compounds
Russia
;
_audit_update_record             
;
2020-07-31 deposited with the CCDC.	2021-01-15 downloaded from the CCDC.
;
_audit_creation_date             2020-03-27
_audit_creation_method           
;
Olex2 1.2
(compiled 2018.05.29 svn.r3508 for OlexSys, GUI svn.r5506)
;
_shelxl_version_number           2014/6
_chemical_name_common            ?
_chemical_name_systematic        ?
_chemical_formula_moiety         'C32 H48 O3 P2 Pd W'
_chemical_formula_sum            'C32 H48 O3 P2 Pd W'
_chemical_formula_weight         832.89
_chemical_melting_point          ?
loop_
_atom_type_symbol
_atom_type_description
_atom_type_scat_dispersion_real
_atom_type_scat_dispersion_imag
_atom_type_scat_source
C C 0.0181 0.0091 'International Tables Vol C Tables 4.2.6.8 and 6.1.1.4'
H H 0.0000 0.0000 'International Tables Vol C Tables 4.2.6.8 and 6.1.1.4'
O O 0.0492 0.0322 'International Tables Vol C Tables 4.2.6.8 and 6.1.1.4'
P P 0.2955 0.4335 'International Tables Vol C Tables 4.2.6.8 and 6.1.1.4'
Pd Pd 0.1215 3.9337 'International Tables Vol C Tables 4.2.6.8 and 6.1.1.4'
W W -5.4734 5.5774 'International Tables Vol C Tables 4.2.6.8 and 6.1.1.4'

_shelx_space_group_comment       
;
The symmetry employed for this shelxl refinement is uniquely defined
by the following loop, which should always be used as a source of
symmetry information in preference to the above space-group names.
They are only intended as comments.
;
_space_group_crystal_system      monoclinic
_space_group_IT_number           14
_space_group_name_H-M_alt        'P 1 21/c 1'
_space_group_name_Hall           '-P 2ybc'
loop_
_space_group_symop_operation_xyz
'x, y, z'
'-x, y+1/2, -z+1/2'
'-x, -y, -z'
'x, -y-1/2, z-1/2'

_cell_length_a                   8.2012(2)
_cell_length_b                   37.3720(8)
_cell_length_c                   10.9355(2)
_cell_angle_alpha                90
_cell_angle_beta                 103.3880(10)
_cell_angle_gamma                90
_cell_volume                     3260.59(12)
_cell_formula_units_Z            4
_cell_measurement_reflns_used    4255
_cell_measurement_temperature    120
_cell_measurement_theta_max      67.37
_cell_measurement_theta_min      2.36
_shelx_estimated_absorpt_T_max   ?
_shelx_estimated_absorpt_T_min   ?
_exptl_absorpt_coefficient_mu    12.032
_exptl_absorpt_correction_T_max  0.4672
_exptl_absorpt_correction_T_min  0.2895
_exptl_absorpt_correction_type   multi-scan
_exptl_absorpt_process_details   
;
SADABS-2008/1 (Bruker,2008) was used for absorption correction.
wR2(int) was 0.1302 before and 0.0840 after correction.
The Ratio of minimum to maximum transmission is 0.6196.
The \l/2 correction factor is Not present.
;
_exptl_absorpt_special_details   ?
_exptl_crystal_colour            'light yellow'
_exptl_crystal_colour_modifier   light
_exptl_crystal_colour_primary    yellow
_exptl_crystal_density_diffrn    1.697
_exptl_crystal_density_meas      .
_exptl_crystal_density_method    ?
_exptl_crystal_description       needle
_exptl_crystal_F_000             1656
_exptl_crystal_size_max          0.25
_exptl_crystal_size_mid          0.05
_exptl_crystal_size_min          0.05
_exptl_transmission_factor_max   ?
_exptl_transmission_factor_min   ?
_diffrn_reflns_av_R_equivalents  0.1108
_diffrn_reflns_av_unetI/netI     0.0618
_diffrn_reflns_Laue_measured_fraction_full 0.990
_diffrn_reflns_Laue_measured_fraction_max 0.995
_diffrn_reflns_limit_h_max       9
_diffrn_reflns_limit_h_min       -9
_diffrn_reflns_limit_k_max       42
_diffrn_reflns_limit_k_min       -44
_diffrn_reflns_limit_l_max       12
_diffrn_reflns_limit_l_min       -12
_diffrn_reflns_number            45938
_diffrn_reflns_point_group_measured_fraction_full 0.990
_diffrn_reflns_point_group_measured_fraction_max 0.995
_diffrn_reflns_theta_full        67.679
_diffrn_reflns_theta_max         67.498
_diffrn_reflns_theta_min         2.364
_diffrn_ambient_temperature      120
_diffrn_detector_area_resol_mean ?
_diffrn_measured_fraction_theta_full 0.990
_diffrn_measured_fraction_theta_max 0.995
_diffrn_measurement_device_type  'Bruker APEX-II CCD'
_diffrn_measurement_method       '\f and \w scans'
_diffrn_radiation_monochromator  graphite
_diffrn_radiation_type           CuK\a
_diffrn_radiation_wavelength     1.54178
_diffrn_source                   ?
_diffrn_standards_number         0
_reflns_Friedel_coverage         0.000
_reflns_Friedel_fraction_full    .
_reflns_Friedel_fraction_max     .
_reflns_number_gt                4578
_reflns_number_total             5834
_reflns_special_details          
;
 Reflections were merged by SHELXL according to the crystal
 class for the calculation of statistics and refinement.
 
 _reflns_Friedel_fraction is defined as the number of unique
 Friedel pairs measured divided by the number that would be
 possible theoretically, ignoring centric projections and
 systematic absences.
;
_reflns_threshold_expression     'I > 2\s(I)'
_computing_cell_refinement       ?
_computing_data_collection       ?
_computing_data_reduction        ?
_computing_molecular_graphics    'Olex2 (Dolomanov et al., 2009)'
_computing_publication_material  'Olex2 (Dolomanov et al., 2009)'
_computing_structure_refinement  'XL (Sheldrick, 2008)'
_computing_structure_solution    'ShelXT (Sheldrick, 2015)'
_refine_diff_density_max         1.702
_refine_diff_density_min         -0.838
_refine_diff_density_rms         0.159
_refine_ls_extinction_coef       0.00031(3)
_refine_ls_extinction_expression Fc^*^=kFc[1+0.001xFc^2^\l^3^/sin(2\q)]^-1/4^
_refine_ls_extinction_method     SHELXL
_refine_ls_goodness_of_fit_ref   1.030
_refine_ls_hydrogen_treatment    constr
_refine_ls_matrix_type           full
_refine_ls_number_parameters     365
_refine_ls_number_reflns         5834
_refine_ls_number_restraints     6
_refine_ls_R_factor_all          0.0626
_refine_ls_R_factor_gt           0.0427
_refine_ls_restrained_S_all      1.030
_refine_ls_shift/su_max          0.003
_refine_ls_shift/su_mean         0.000
_refine_ls_structure_factor_coef Fsqd
_refine_ls_weighting_details     
'w=1/[\s^2^(Fo^2^)+(0.0406P)^2^+10.7029P] where P=(Fo^2^+2Fc^2^)/3'
_refine_ls_weighting_scheme      calc
_refine_ls_wR_factor_gt          0.0910
_refine_ls_wR_factor_ref         0.1000
_refine_special_details          ?
_olex2_refinement_description    
;
1. Fixed Uiso
 At 1.2 times of:
  All C(H) groups, All C(H,H) groups
 At 1.5 times of:
  All C(H,H,H) groups
2. Uiso/Uaniso restraints and constraints
Uanis(C11) \\sim Ueq: with sigma of 0.01 and sigma for terminal atoms of 0.02
3.a Secondary CH2 refined with riding coordinates:
 C7(H7A,H7B), C16(H16A,H16B)
3.b Aromatic/amide H refined with riding coordinates:
 C3(H3), C4(H4), C5(H5), C28(H28), C29(H29), C30(H30), C31(H31), C32(H32)
3.c Idealised Me refined as rotating group:
 C9(H9A,H9B,H9C), C10(H10A,H10B,H10C), C11(H11A,H11B,H11C), C13(H13A,H13B,
 H13C), C14(H14A,H14B,H14C), C15(H15A,H15B,H15C), C18(H18A,H18B,H18C), C19(H19A,
 H19B,H19C), C20(H20A,H20B,H20C), C22(H22A,H22B,H22C), C23(H23A,H23B,H23C),
 C24(H24A,H24B,H24C)
;
_atom_sites_solution_hydrogens   geom
_atom_sites_solution_primary     dual
_atom_sites_solution_secondary   ?
loop_
_atom_site_label
_atom_site_type_symbol
_atom_site_fract_x
_atom_site_fract_y
_atom_site_fract_z
_atom_site_U_iso_or_equiv
_atom_site_adp_type
_atom_site_occupancy
_atom_site_site_symmetry_order
_atom_site_calc_flag
_atom_site_refinement_flags_posn
_atom_site_refinement_flags_adp
_atom_site_refinement_flags_occupancy
_atom_site_disorder_assembly
_atom_site_disorder_group
W1 W 0.94784(4) 0.55550(2) 0.80408(3) 0.02073(12) Uani 1 1 d . . . . .
Pd1 Pd 0.56876(6) 0.64521(2) 0.51884(4) 0.01606(14) Uani 1 1 d . . . . .
P1 P 0.5741(2) 0.61374(5) 0.33792(15) 0.0188(4) Uani 1 1 d . . . . .
P2 P 0.5063(2) 0.68059(4) 0.67445(15) 0.0171(4) Uani 1 1 d . . . . .
O1 O 0.7785(6) 0.61862(13) 0.6386(4) 0.0258(11) Uani 1 1 d . . . . .
O2 O 0.6285(7) 0.54649(14) 0.9097(5) 0.0329(12) Uani 1 1 d . . . . .
O3 O 1.0921(6) 0.61315(14) 1.0041(5) 0.0334(13) Uani 1 1 d . . . . .
C1 C 0.3898(8) 0.67405(17) 0.4048(6) 0.0166(14) Uani 1 1 d . . . . .
C2 C 0.3170(8) 0.70420(18) 0.4497(6) 0.0192(14) Uani 1 1 d . . . . .
C3 C 0.1923(9) 0.72343(19) 0.3694(7) 0.0249(16) Uani 1 1 d . . . . .
H3 H 0.1440 0.7429 0.4003 0.030 Uiso 1 1 calc R . . . .
C4 C 0.1388(9) 0.71433(19) 0.2454(7) 0.0249(16) Uani 1 1 d . . . . .
H4 H 0.0550 0.7276 0.1929 0.030 Uiso 1 1 calc R . . . .
C5 C 0.2098(9) 0.68537(19) 0.1984(7) 0.0246(16) Uani 1 1 d . . . . .
H5 H 0.1767 0.6798 0.1134 0.030 Uiso 1 1 calc R . . . .
C6 C 0.3308(9) 0.66450(19) 0.2777(6) 0.0240(16) Uani 1 1 d . . . . .
C7 C 0.3858(13) 0.6300(3) 0.2297(8) 0.054(3) Uani 1 1 d . . . . .
H7A H 0.4083 0.6338 0.1474 0.065 Uiso 1 1 calc R . . . .
H7B H 0.2972 0.6124 0.2214 0.065 Uiso 1 1 calc R . . . .
C8 C 0.7567(11) 0.6248(3) 0.2741(8) 0.043(2) Uani 1 1 d . . . . .
C9 C 0.7272(14) 0.6656(3) 0.2376(10) 0.059(3) Uani 1 1 d . . . . .
H9A H 0.6155 0.6688 0.1875 0.088 Uiso 1 1 calc GR . . . .
H9B H 0.8065 0.6731 0.1906 0.088 Uiso 1 1 calc GR . . . .
H9C H 0.7417 0.6798 0.3127 0.088 Uiso 1 1 calc GR . . . .
C10 C 0.7608(11) 0.6051(2) 0.1524(7) 0.039(2) Uani 1 1 d . . . . .
H10A H 0.7915 0.5806 0.1709 0.058 Uiso 1 1 calc GR . . . .
H10B H 0.8415 0.6163 0.1136 0.058 Uiso 1 1 calc GR . . . .
H10C H 0.6520 0.6062 0.0962 0.058 Uiso 1 1 calc GR . . . .
C11 C 0.9130(13) 0.6215(4) 0.3649(10) 0.076(4) Uani 1 1 d . U . . .
H11A H 0.9112 0.6364 0.4361 0.114 Uiso 1 1 calc GR . . . .
H11B H 1.0028 0.6289 0.3278 0.114 Uiso 1 1 calc GR . . . .
H11C H 0.9298 0.5971 0.3916 0.114 Uiso 1 1 calc GR . . . .
C12 C 0.5310(13) 0.5647(3) 0.3417(8) 0.049(2) Uani 1 1 d . . . . .
C13 C 0.4670(12) 0.5478(2) 0.2132(8) 0.043(2) Uani 1 1 d . . . . .
H13A H 0.3686 0.5603 0.1690 0.064 Uiso 1 1 calc GR . . . .
H13B H 0.4396 0.5231 0.2232 0.064 Uiso 1 1 calc GR . . . .
H13C H 0.5521 0.5492 0.1661 0.064 Uiso 1 1 calc GR . . . .
C14 C 0.7060(14) 0.5451(3) 0.4050(10) 0.061(3) Uani 1 1 d . . . . .
H14A H 0.7840 0.5485 0.3527 0.091 Uiso 1 1 calc GR . . . .
H14B H 0.6866 0.5200 0.4134 0.091 Uiso 1 1 calc GR . . . .
H14C H 0.7513 0.5552 0.4865 0.091 Uiso 1 1 calc GR . . . .
C15 C 0.4299(18) 0.5578(3) 0.4310(11) 0.075(4) Uani 1 1 d . . . . .
H15A H 0.4889 0.5655 0.5130 0.112 Uiso 1 1 calc GR . . . .
H15B H 0.4073 0.5326 0.4329 0.112 Uiso 1 1 calc GR . . . .
H15C H 0.3260 0.5706 0.4065 0.112 Uiso 1 1 calc GR . . . .
C16 C 0.3820(9) 0.71671(18) 0.5834(6) 0.0240(16) Uani 1 1 d . . . . .
H16A H 0.2889 0.7229 0.6202 0.029 Uiso 1 1 calc R . . . .
H16B H 0.4512 0.7378 0.5847 0.029 Uiso 1 1 calc R . . . .
C17 C 0.6841(9) 0.70365(19) 0.7833(6) 0.0243(16) Uani 1 1 d . . . . .
C18 C 0.8047(10) 0.7143(2) 0.6996(8) 0.039(2) Uani 1 1 d . . . . .
H18A H 0.8358 0.6934 0.6595 0.058 Uiso 1 1 calc GR . . . .
H18B H 0.9033 0.7252 0.7505 0.058 Uiso 1 1 calc GR . . . .
H18C H 0.7498 0.7310 0.6367 0.058 Uiso 1 1 calc GR . . . .
C19 C 0.7793(10) 0.6783(2) 0.8843(7) 0.0346(19) Uani 1 1 d . . . . .
H19A H 0.7082 0.6714 0.9388 0.052 Uiso 1 1 calc GR . . . .
H19B H 0.8771 0.6901 0.9325 0.052 Uiso 1 1 calc GR . . . .
H19C H 0.8124 0.6574 0.8451 0.052 Uiso 1 1 calc GR . . . .
C20 C 0.6328(11) 0.7375(2) 0.8434(7) 0.035(2) Uani 1 1 d . . . . .
H20A H 0.5716 0.7530 0.7789 0.053 Uiso 1 1 calc GR . . . .
H20B H 0.7312 0.7496 0.8894 0.053 Uiso 1 1 calc GR . . . .
H20C H 0.5632 0.7311 0.8995 0.053 Uiso 1 1 calc GR . . . .
C21 C 0.3644(9) 0.65681(19) 0.7586(6) 0.0225(15) Uani 1 1 d . . . . .
C22 C 0.2011(9) 0.6487(2) 0.6585(8) 0.0332(18) Uani 1 1 d . . . . .
H22A H 0.2286 0.6375 0.5869 0.050 Uiso 1 1 calc GR . . . .
H22B H 0.1420 0.6706 0.6329 0.050 Uiso 1 1 calc GR . . . .
H22C H 0.1315 0.6329 0.6937 0.050 Uiso 1 1 calc GR . . . .
C23 C 0.4441(10) 0.6211(2) 0.8086(7) 0.0324(17) Uani 1 1 d . . . . .
H23A H 0.4702 0.6077 0.7408 0.049 Uiso 1 1 calc GR . . . .
H23B H 0.3670 0.6077 0.8449 0.049 Uiso 1 1 calc GR . . . .
H23C H 0.5450 0.6255 0.8716 0.049 Uiso 1 1 calc GR . . . .
C24 C 0.3204(11) 0.6787(2) 0.8650(7) 0.0352(19) Uani 1 1 d . . . . .
H24A H 0.4190 0.6819 0.9312 0.053 Uiso 1 1 calc GR . . . .
H24B H 0.2367 0.6663 0.8971 0.053 Uiso 1 1 calc GR . . . .
H24C H 0.2779 0.7017 0.8333 0.053 Uiso 1 1 calc GR . . . .
C25 C 0.8383(9) 0.59380(19) 0.7022(6) 0.0204(15) Uani 1 1 d . . . . .
C26 C 0.7477(9) 0.55027(18) 0.8711(6) 0.0234(15) Uani 1 1 d . . . . .
C27 C 1.0333(9) 0.59113(19) 0.9301(7) 0.0242(16) Uani 1 1 d . . . . .
C28 C 1.0798(13) 0.5285(2) 0.6599(8) 0.049(3) Uani 1 1 d . . . . .
H28 H 1.0765 0.5398 0.5837 0.058 Uiso 1 1 calc R . . . .
C29 C 0.9623(11) 0.5037(3) 0.6859(10) 0.052(3) Uani 1 1 d . . . . .
H29 H 0.8667 0.4957 0.6292 0.062 Uiso 1 1 calc R . . . .
C30 C 1.0136(14) 0.4937(2) 0.8084(11) 0.056(3) Uani 1 1 d . . . . .
H30 H 0.9583 0.4776 0.8497 0.068 Uiso 1 1 calc R . . . .
C31 C 1.1604(15) 0.5112(3) 0.8610(8) 0.055(3) Uani 1 1 d . . . . .
H31 H 1.2214 0.5088 0.9436 0.066 Uiso 1 1 calc R . . . .
C32 C 1.2018(11) 0.5326(2) 0.7715(10) 0.049(3) Uani 1 1 d . . . . .
H32 H 1.2952 0.5475 0.7830 0.059 Uiso 1 1 calc R . . . .

loop_
_atom_site_aniso_label
_atom_site_aniso_U_11
_atom_site_aniso_U_22
_atom_site_aniso_U_33
_atom_site_aniso_U_23
_atom_site_aniso_U_13
_atom_site_aniso_U_12
W1 0.02144(19) 0.02210(18) 0.01733(18) 0.00094(12) 0.00180(12) 0.00238(14)
Pd1 0.0152(2) 0.0210(3) 0.0112(2) 0.00025(18) 0.00147(17) 0.0025(2)
P1 0.0179(8) 0.0230(9) 0.0142(8) -0.0005(6) 0.0012(6) 0.0042(7)
P2 0.0200(9) 0.0185(8) 0.0131(8) -0.0001(6) 0.0043(6) 0.0004(7)
O1 0.025(3) 0.030(3) 0.021(3) 0.004(2) 0.001(2) 0.008(2)
O2 0.029(3) 0.035(3) 0.039(3) 0.005(2) 0.014(2) 0.000(2)
O3 0.031(3) 0.038(3) 0.028(3) -0.013(2) 0.001(2) -0.003(3)
C1 0.010(3) 0.021(3) 0.016(3) -0.002(3) -0.001(2) 0.000(3)
C2 0.018(3) 0.023(3) 0.017(3) 0.003(3) 0.004(3) -0.003(3)
C3 0.030(4) 0.020(3) 0.025(4) -0.001(3) 0.007(3) 0.000(3)
C4 0.022(4) 0.028(4) 0.023(4) 0.009(3) 0.001(3) 0.001(3)
C5 0.022(4) 0.028(4) 0.023(4) 0.000(3) 0.002(3) 0.006(3)
C6 0.024(4) 0.027(4) 0.017(3) -0.002(3) -0.003(3) 0.011(3)
C7 0.065(6) 0.062(6) 0.024(4) -0.019(4) -0.015(4) 0.039(5)
C8 0.044(5) 0.064(6) 0.029(5) -0.018(4) 0.024(4) -0.022(5)
C9 0.076(8) 0.056(6) 0.052(6) -0.002(5) 0.030(5) -0.014(6)
C10 0.046(5) 0.046(5) 0.030(4) 0.000(4) 0.019(4) 0.012(4)
C11 0.050(6) 0.135(10) 0.045(6) -0.003(6) 0.013(5) -0.007(7)
C12 0.066(6) 0.047(5) 0.037(5) -0.010(4) 0.017(5) -0.024(5)
C13 0.048(5) 0.035(5) 0.037(5) -0.015(4) -0.006(4) 0.005(4)
C14 0.072(7) 0.038(5) 0.062(7) -0.006(5) -0.004(5) 0.007(5)
C15 0.121(11) 0.042(6) 0.067(7) 0.001(5) 0.034(7) -0.035(7)
C16 0.031(4) 0.021(3) 0.021(4) 0.003(3) 0.007(3) -0.004(3)
C17 0.027(4) 0.026(4) 0.016(3) -0.002(3) -0.004(3) -0.007(3)
C18 0.033(5) 0.048(5) 0.033(5) -0.003(4) 0.005(4) -0.019(4)
C19 0.031(4) 0.045(5) 0.023(4) 0.000(3) -0.003(3) -0.005(4)
C20 0.052(5) 0.027(4) 0.019(4) -0.006(3) -0.008(3) -0.002(4)
C21 0.023(4) 0.026(4) 0.021(4) 0.005(3) 0.011(3) 0.005(3)
C22 0.023(4) 0.037(4) 0.039(5) 0.004(3) 0.004(3) -0.006(4)
C23 0.035(4) 0.031(4) 0.032(4) 0.006(3) 0.009(3) -0.004(4)
C24 0.045(5) 0.040(5) 0.027(4) -0.003(3) 0.022(4) -0.001(4)
C25 0.024(4) 0.031(4) 0.007(3) -0.005(3) 0.004(3) 0.001(3)
C26 0.028(4) 0.019(4) 0.020(4) 0.004(3) 0.000(3) 0.003(3)
C27 0.018(4) 0.030(4) 0.023(4) 0.004(3) 0.001(3) 0.004(3)
C28 0.080(7) 0.043(5) 0.031(5) 0.015(4) 0.030(5) 0.035(5)
C29 0.029(5) 0.048(6) 0.069(7) -0.036(5) -0.004(4) 0.009(4)
C30 0.075(7) 0.025(4) 0.086(8) 0.007(5) 0.052(7) 0.010(5)
C31 0.082(8) 0.049(6) 0.025(5) -0.004(4) -0.003(5) 0.036(6)
C32 0.024(4) 0.026(5) 0.094(8) -0.025(5) 0.008(5) 0.005(4)

_geom_special_details            
;
 All esds (except the esd in the dihedral angle between two l.s. planes)
 are estimated using the full covariance matrix.  The cell esds are taken
 into account individually in the estimation of esds in distances, angles
 and torsion angles; correlations between esds in cell parameters are only
 used when they are defined by crystal symmetry.  An approximate (isotropic)
 treatment of cell esds is used for estimating esds involving l.s. planes.
;
loop_
_geom_bond_atom_site_label_1
_geom_bond_atom_site_label_2
_geom_bond_distance
_geom_bond_site_symmetry_2
_geom_bond_publ_flag
W1 C25 1.906(7) . ?
W1 C26 1.956(8) . ?
W1 C27 1.927(7) . ?
W1 C28 2.337(8) . ?
W1 C29 2.345(8) . ?
W1 C30 2.371(9) . ?
W1 C31 2.381(9) . ?
W1 C32 2.353(8) . ?
Pd1 P1 2.3107(17) . ?
Pd1 P2 2.3045(17) . ?
Pd1 O1 2.149(5) . ?
Pd1 C1 2.006(6) . ?
P1 C7 1.820(8) . ?
P1 C8 1.840(8) . ?
P1 C12 1.869(9) . ?
P2 C16 1.839(7) . ?
P2 C17 1.866(7) . ?
P2 C21 1.867(7) . ?
O1 C25 1.195(8) . ?
O2 C26 1.160(9) . ?
O3 C27 1.176(9) . ?
C1 C2 1.415(9) . ?
C1 C6 1.408(9) . ?
C2 C3 1.385(10) . ?
C2 C16 1.509(9) . ?
C3 H3 0.9300 . ?
C3 C4 1.367(10) . ?
C4 H4 0.9300 . ?
C4 C5 1.383(10) . ?
C5 H5 0.9300 . ?
C5 C6 1.395(9) . ?
C6 C7 1.499(11) . ?
C7 H7A 0.9700 . ?
C7 H7B 0.9700 . ?
C8 C9 1.583(14) . ?
C8 C10 1.527(11) . ?
C8 C11 1.433(14) . ?
C9 H9A 0.9600 . ?
C9 H9B 0.9600 . ?
C9 H9C 0.9600 . ?
C10 H10A 0.9600 . ?
C10 H10B 0.9600 . ?
C10 H10C 0.9600 . ?
C11 H11A 0.9600 . ?
C11 H11B 0.9600 . ?
C11 H11C 0.9600 . ?
C12 C13 1.520(11) . ?
C12 C14 1.617(15) . ?
C12 C15 1.443(14) . ?
C13 H13A 0.9600 . ?
C13 H13B 0.9600 . ?
C13 H13C 0.9600 . ?
C14 H14A 0.9600 . ?
C14 H14B 0.9600 . ?
C14 H14C 0.9600 . ?
C15 H15A 0.9600 . ?
C15 H15B 0.9600 . ?
C15 H15C 0.9600 . ?
C16 H16A 0.9700 . ?
C16 H16B 0.9700 . ?
C17 C18 1.548(11) . ?
C17 C19 1.526(10) . ?
C17 C20 1.528(10) . ?
C18 H18A 0.9600 . ?
C18 H18B 0.9600 . ?
C18 H18C 0.9600 . ?
C19 H19A 0.9600 . ?
C19 H19B 0.9600 . ?
C19 H19C 0.9600 . ?
C20 H20A 0.9600 . ?
C20 H20B 0.9600 . ?
C20 H20C 0.9600 . ?
C21 C22 1.552(10) . ?
C21 C23 1.531(10) . ?
C21 C24 1.533(10) . ?
C22 H22A 0.9600 . ?
C22 H22B 0.9600 . ?
C22 H22C 0.9600 . ?
C23 H23A 0.9600 . ?
C23 H23B 0.9600 . ?
C23 H23C 0.9600 . ?
C24 H24A 0.9600 . ?
C24 H24B 0.9600 . ?
C24 H24C 0.9600 . ?
C28 H28 0.9300 . ?
C28 C29 1.411(14) . ?
C28 C32 1.396(13) . ?
C29 H29 0.9300 . ?
C29 C30 1.361(15) . ?
C30 H30 0.9300 . ?
C30 C31 1.373(15) . ?
C31 H31 0.9300 . ?
C31 C32 1.368(14) . ?
C32 H32 0.9300 . ?

loop_
_geom_angle_atom_site_label_1
_geom_angle_atom_site_label_2
_geom_angle_atom_site_label_3
_geom_angle
_geom_angle_site_symmetry_1
_geom_angle_site_symmetry_3
_geom_angle_publ_flag
C25 W1 C26 88.4(3) . . ?
C25 W1 C27 86.7(3) . . ?
C25 W1 C28 99.2(3) . . ?
C25 W1 C29 112.0(3) . . ?
C25 W1 C30 144.9(4) . . ?
C25 W1 C31 153.2(3) . . ?
C25 W1 C32 119.9(3) . . ?
C26 W1 C28 140.3(3) . . ?
C26 W1 C29 106.1(3) . . ?
C26 W1 C30 95.8(3) . . ?
C26 W1 C31 117.3(4) . . ?
C26 W1 C32 150.4(3) . . ?
C27 W1 C26 89.9(3) . . ?
C27 W1 C28 129.2(4) . . ?
C27 W1 C29 155.2(3) . . ?
C27 W1 C30 128.0(4) . . ?
C27 W1 C31 99.8(3) . . ?
C27 W1 C32 99.8(3) . . ?
C28 W1 C29 35.1(4) . . ?
C28 W1 C30 56.9(3) . . ?
C28 W1 C31 56.7(3) . . ?
C28 W1 C32 34.6(3) . . ?
C29 W1 C30 33.5(4) . . ?
C29 W1 C31 56.1(3) . . ?
C29 W1 C32 57.2(3) . . ?
C30 W1 C31 33.6(4) . . ?
C32 W1 C30 56.2(3) . . ?
C32 W1 C31 33.6(4) . . ?
P2 Pd1 P1 167.37(6) . . ?
O1 Pd1 P1 96.62(14) . . ?
O1 Pd1 P2 95.67(14) . . ?
C1 Pd1 P1 84.12(19) . . ?
C1 Pd1 P2 83.96(19) . . ?
C1 Pd1 O1 174.0(2) . . ?
C7 P1 Pd1 101.8(3) . . ?
C7 P1 C8 108.7(5) . . ?
C7 P1 C12 101.9(5) . . ?
C8 P1 Pd1 112.9(3) . . ?
C8 P1 C12 113.7(4) . . ?
C12 P1 Pd1 116.0(3) . . ?
C16 P2 Pd1 102.2(2) . . ?
C16 P2 C17 105.1(3) . . ?
C16 P2 C21 106.6(3) . . ?
C17 P2 Pd1 117.5(2) . . ?
C17 P2 C21 112.9(3) . . ?
C21 P2 Pd1 111.2(2) . . ?
C25 O1 Pd1 151.2(5) . . ?
C2 C1 Pd1 121.3(5) . . ?
C6 C1 Pd1 120.8(5) . . ?
C6 C1 C2 117.9(6) . . ?
C1 C2 C16 120.0(6) . . ?
C3 C2 C1 120.1(6) . . ?
C3 C2 C16 119.8(6) . . ?
C2 C3 H3 119.3 . . ?
C4 C3 C2 121.3(7) . . ?
C4 C3 H3 119.3 . . ?
C3 C4 H4 120.1 . . ?
C3 C4 C5 119.8(7) . . ?
C5 C4 H4 120.1 . . ?
C4 C5 H5 119.8 . . ?
C4 C5 C6 120.4(7) . . ?
C6 C5 H5 119.8 . . ?
C1 C6 C7 120.1(6) . . ?
C5 C6 C1 120.3(6) . . ?
C5 C6 C7 119.4(6) . . ?
P1 C7 H7A 109.7 . . ?
P1 C7 H7B 109.7 . . ?
C6 C7 P1 109.8(5) . . ?
C6 C7 H7A 109.7 . . ?
C6 C7 H7B 109.7 . . ?
H7A C7 H7B 108.2 . . ?
C9 C8 P1 102.8(6) . . ?
C10 C8 P1 114.0(6) . . ?
C10 C8 C9 106.1(7) . . ?
C11 C8 P1 113.2(7) . . ?
C11 C8 C9 108.4(9) . . ?
C11 C8 C10 111.5(9) . . ?
C8 C9 H9A 109.5 . . ?
C8 C9 H9B 109.5 . . ?
C8 C9 H9C 109.5 . . ?
H9A C9 H9B 109.5 . . ?
H9A C9 H9C 109.5 . . ?
H9B C9 H9C 109.5 . . ?
C8 C10 H10A 109.5 . . ?
C8 C10 H10B 109.5 . . ?
C8 C10 H10C 109.5 . . ?
H10A C10 H10B 109.5 . . ?
H10A C10 H10C 109.5 . . ?
H10B C10 H10C 109.5 . . ?
C8 C11 H11A 109.5 . . ?
C8 C11 H11B 109.5 . . ?
C8 C11 H11C 109.5 . . ?
H11A C11 H11B 109.5 . . ?
H11A C11 H11C 109.5 . . ?
H11B C11 H11C 109.5 . . ?
C13 C12 P1 114.5(7) . . ?
C13 C12 C14 106.9(8) . . ?
C14 C12 P1 107.5(6) . . ?
C15 C12 P1 109.3(7) . . ?
C15 C12 C13 114.9(9) . . ?
C15 C12 C14 102.8(9) . . ?
C12 C13 H13A 109.5 . . ?
C12 C13 H13B 109.5 . . ?
C12 C13 H13C 109.5 . . ?
H13A C13 H13B 109.5 . . ?
H13A C13 H13C 109.5 . . ?
H13B C13 H13C 109.5 . . ?
C12 C14 H14A 109.5 . . ?
C12 C14 H14B 109.5 . . ?
C12 C14 H14C 109.5 . . ?
H14A C14 H14B 109.5 . . ?
H14A C14 H14C 109.5 . . ?
H14B C14 H14C 109.5 . . ?
C12 C15 H15A 109.5 . . ?
C12 C15 H15B 109.5 . . ?
C12 C15 H15C 109.5 . . ?
H15A C15 H15B 109.5 . . ?
H15A C15 H15C 109.5 . . ?
H15B C15 H15C 109.5 . . ?
P2 C16 H16A 109.9 . . ?
P2 C16 H16B 109.9 . . ?
C2 C16 P2 108.9(5) . . ?
C2 C16 H16A 109.9 . . ?
C2 C16 H16B 109.9 . . ?
H16A C16 H16B 108.3 . . ?
C18 C17 P2 104.7(5) . . ?
C19 C17 P2 111.6(5) . . ?
C19 C17 C18 107.4(7) . . ?
C19 C17 C20 110.4(6) . . ?
C20 C17 P2 113.8(5) . . ?
C20 C17 C18 108.6(6) . . ?
C17 C18 H18A 109.5 . . ?
C17 C18 H18B 109.5 . . ?
C17 C18 H18C 109.5 . . ?
H18A C18 H18B 109.5 . . ?
H18A C18 H18C 109.5 . . ?
H18B C18 H18C 109.5 . . ?
C17 C19 H19A 109.5 . . ?
C17 C19 H19B 109.5 . . ?
C17 C19 H19C 109.5 . . ?
H19A C19 H19B 109.5 . . ?
H19A C19 H19C 109.5 . . ?
H19B C19 H19C 109.5 . . ?
C17 C20 H20A 109.5 . . ?
C17 C20 H20B 109.5 . . ?
C17 C20 H20C 109.5 . . ?
H20A C20 H20B 109.5 . . ?
H20A C20 H20C 109.5 . . ?
H20B C20 H20C 109.5 . . ?
C22 C21 P2 106.3(5) . . ?
C23 C21 P2 109.2(5) . . ?
C23 C21 C22 108.0(6) . . ?
C23 C21 C24 110.6(6) . . ?
C24 C21 P2 113.8(5) . . ?
C24 C21 C22 108.9(6) . . ?
C21 C22 H22A 109.5 . . ?
C21 C22 H22B 109.5 . . ?
C21 C22 H22C 109.5 . . ?
H22A C22 H22B 109.5 . . ?
H22A C22 H22C 109.5 . . ?
H22B C22 H22C 109.5 . . ?
C21 C23 H23A 109.5 . . ?
C21 C23 H23B 109.5 . . ?
C21 C23 H23C 109.5 . . ?
H23A C23 H23B 109.5 . . ?
H23A C23 H23C 109.5 . . ?
H23B C23 H23C 109.5 . . ?
C21 C24 H24A 109.5 . . ?
C21 C24 H24B 109.5 . . ?
C21 C24 H24C 109.5 . . ?
H24A C24 H24B 109.5 . . ?
H24A C24 H24C 109.5 . . ?
H24B C24 H24C 109.5 . . ?
O1 C25 W1 176.3(6) . . ?
O2 C26 W1 178.6(6) . . ?
O3 C27 W1 176.6(6) . . ?
W1 C28 H28 119.1 . . ?
C29 C28 W1 72.8(5) . . ?
C29 C28 H28 126.8 . . ?
C32 C28 W1 73.3(5) . . ?
C32 C28 H28 126.8 . . ?
C32 C28 C29 106.4(8) . . ?
W1 C29 H29 119.4 . . ?
C28 C29 W1 72.2(5) . . ?
C28 C29 H29 126.0 . . ?
C30 C29 W1 74.3(5) . . ?
C30 C29 C28 108.0(8) . . ?
C30 C29 H29 126.0 . . ?
W1 C30 H30 120.3 . . ?
C29 C30 W1 72.2(5) . . ?
C29 C30 H30 125.6 . . ?
C29 C30 C31 108.8(9) . . ?
C31 C30 W1 73.6(5) . . ?
C31 C30 H30 125.6 . . ?
W1 C31 H31 121.1 . . ?
C30 C31 W1 72.8(5) . . ?
C30 C31 H31 125.7 . . ?
C32 C31 W1 72.1(5) . . ?
C32 C31 C30 108.6(8) . . ?
C32 C31 H31 125.7 . . ?
W1 C32 H32 119.6 . . ?
C28 C32 W1 72.1(5) . . ?
C28 C32 H32 125.9 . . ?
C31 C32 W1 74.3(6) . . ?
C31 C32 C28 108.2(9) . . ?
C31 C32 H32 125.9 . . ?

_iucr_refine_instructions_details 
;
TITL a_a.res in P2(1)/c
CELL 1.54178 8.2012 37.372 10.9355 90 103.388 90
ZERR 4 0.0002 0.0008 0.0002 0 0.001 0
LATT 1
SYMM -X,0.5+Y,0.5-Z
SFAC C H O P Pd W
UNIT 128 192 12 8 4 4
ISOR 0.01 0.02 C11
 
L.S. 10
PLAN  20
TEMP 23
BOND $H
fmap 2
ACTA
OMIT -4 135
REM <olex2.extras>
REM <HklSrc "%.\\a.hkl">
REM </olex2.extras>
 
WGHT    0.040600   10.702900
EXTI    0.000307
FVAR       0.07800
W1    6    0.947839    0.555502    0.804079    11.00000    0.02144    0.02210 =
         0.01733    0.00094    0.00180    0.00238
PD1   5    0.568758    0.645208    0.518841    11.00000    0.01524    0.02095 =
         0.01122    0.00025    0.00147    0.00250
P1    4    0.574074    0.613741    0.337918    11.00000    0.01788    0.02301 =
         0.01418   -0.00048    0.00120    0.00417
P2    4    0.506277    0.680593    0.674452    11.00000    0.02000    0.01851 =
         0.01309   -0.00007    0.00429    0.00041
O1    3    0.778501    0.618625    0.638568    11.00000    0.02451    0.02954 =
         0.02107    0.00403    0.00081    0.00814
O2    3    0.628537    0.546489    0.909670    11.00000    0.02867    0.03453 =
         0.03876    0.00470    0.01440    0.00025
O3    3    1.092086    0.613148    1.004058    11.00000    0.03058    0.03814 =
         0.02845   -0.01253    0.00064   -0.00266
C1    1    0.389793    0.674048    0.404848    11.00000    0.01025    0.02105 =
         0.01636   -0.00175   -0.00143   -0.00014
C2    1    0.316955    0.704196    0.449734    11.00000    0.01796    0.02253 =
         0.01721    0.00325    0.00415   -0.00342
C3    1    0.192292    0.723428    0.369359    11.00000    0.03020    0.01973 =
         0.02503   -0.00085    0.00712    0.00003
AFIX  43
H3    2    0.143966    0.742927    0.400320    11.00000   -1.20000
AFIX   0
C4    1    0.138825    0.714331    0.245436    11.00000    0.02195    0.02767 =
         0.02327    0.00932    0.00139    0.00099
AFIX  43
H4    2    0.054981    0.727575    0.192901    11.00000   -1.20000
AFIX   0
C5    1    0.209823    0.685369    0.198436    11.00000    0.02155    0.02753 =
         0.02314   -0.00036    0.00194    0.00585
AFIX  43
H5    2    0.176670    0.679768    0.113426    11.00000   -1.20000
AFIX   0
C6    1    0.330845    0.664503    0.277729    11.00000    0.02363    0.02720 =
         0.01747   -0.00188   -0.00254    0.01080
C7    1    0.385771    0.630039    0.229662    11.00000    0.06452    0.06186 =
         0.02422   -0.01870   -0.01485    0.03866
AFIX  23
H7A   2    0.408262    0.633819    0.147359    11.00000   -1.20000
H7B   2    0.297178    0.612388    0.221438    11.00000   -1.20000
AFIX   0
C8    1    0.756713    0.624762    0.274080    11.00000    0.04387    0.06424 =
         0.02933   -0.01786    0.02363   -0.02209
C9    1    0.727178    0.665638    0.237630    11.00000    0.07561    0.05635 =
         0.05233   -0.00173    0.02998   -0.01425
AFIX 137
H9A   2    0.615462    0.668816    0.187481    11.00000   -1.50000
H9B   2    0.806512    0.673133    0.190575    11.00000   -1.50000
H9C   2    0.741652    0.679751    0.312730    11.00000   -1.50000
AFIX   0
C10   1    0.760810    0.605117    0.152369    11.00000    0.04570    0.04550 =
         0.02979   -0.00009    0.01914    0.01175
AFIX 137
H10A  2    0.791518    0.580580    0.170853    11.00000   -1.50000
H10B  2    0.841505    0.616259    0.113555    11.00000   -1.50000
H10C  2    0.651984    0.606163    0.096190    11.00000   -1.50000
AFIX   0
C11   1    0.913014    0.621530    0.364900    11.00000    0.04963    0.13486 =
         0.04540   -0.00303    0.01297   -0.00682
AFIX 137
H11A  2    0.911152    0.636429    0.436076    11.00000   -1.50000
H11B  2    1.002801    0.628928    0.327802    11.00000   -1.50000
H11C  2    0.929770    0.597067    0.391648    11.00000   -1.50000
AFIX   0
C12   1    0.531039    0.564692    0.341718    11.00000    0.06572    0.04722 =
         0.03673   -0.00965    0.01732   -0.02398
C13   1    0.466956    0.547776    0.213169    11.00000    0.04806    0.03534 =
         0.03682   -0.01536   -0.00633    0.00468
AFIX 137
H13A  2    0.368629    0.560279    0.168987    11.00000   -1.50000
H13B  2    0.439645    0.523135    0.223184    11.00000   -1.50000
H13C  2    0.552114    0.549231    0.166136    11.00000   -1.50000
AFIX   0
C14   1    0.706027    0.545096    0.405010    11.00000    0.07190    0.03817 =
         0.06245   -0.00604   -0.00416    0.00663
AFIX 137
H14A  2    0.784030    0.548468    0.352713    11.00000   -1.50000
H14B  2    0.686617    0.519979    0.413390    11.00000   -1.50000
H14C  2    0.751319    0.555207    0.486500    11.00000   -1.50000
AFIX   0
C15   1    0.429861    0.557799    0.430986    11.00000    0.12113    0.04230 =
         0.06736    0.00064    0.03370   -0.03544
AFIX 137
H15A  2    0.488927    0.565542    0.513001    11.00000   -1.50000
H15B  2    0.407312    0.532623    0.432881    11.00000   -1.50000
H15C  2    0.326044    0.570645    0.406454    11.00000   -1.50000
AFIX   0
C16   1    0.382000    0.716706    0.583375    11.00000    0.03111    0.02072 =
         0.02088    0.00258    0.00745   -0.00376
AFIX  23
H16A  2    0.288924    0.722883    0.620234    11.00000   -1.20000
H16B  2    0.451150    0.737822    0.584656    11.00000   -1.20000
AFIX   0
C17   1    0.684087    0.703652    0.783328    11.00000    0.02682    0.02563 =
         0.01591   -0.00210   -0.00420   -0.00717
C18   1    0.804699    0.714321    0.699561    11.00000    0.03342    0.04830 =
         0.03257   -0.00290    0.00455   -0.01883
AFIX 137
H18A  2    0.835774    0.693367    0.659517    11.00000   -1.50000
H18B  2    0.903333    0.725197    0.750549    11.00000   -1.50000
H18C  2    0.749790    0.731014    0.636668    11.00000   -1.50000
AFIX   0
C19   1    0.779287    0.678272    0.884285    11.00000    0.03107    0.04517 =
         0.02312   -0.00021   -0.00304   -0.00467
AFIX 137
H19A  2    0.708238    0.671381    0.938768    11.00000   -1.50000
H19B  2    0.877141    0.690110    0.932473    11.00000   -1.50000
H19C  2    0.812370    0.657360    0.845122    11.00000   -1.50000
AFIX   0
C20   1    0.632774    0.737480    0.843352    11.00000    0.05180    0.02742 =
         0.01910   -0.00570   -0.00788   -0.00185
AFIX 137
H20A  2    0.571631    0.753002    0.778855    11.00000   -1.50000
H20B  2    0.731214    0.749584    0.889386    11.00000   -1.50000
H20C  2    0.563232    0.731111    0.899531    11.00000   -1.50000
AFIX   0
C21   1    0.364450    0.656810    0.758640    11.00000    0.02306    0.02638 =
         0.02124    0.00457    0.01143    0.00535
C22   1    0.201054    0.648678    0.658482    11.00000    0.02303    0.03664 =
         0.03867    0.00354    0.00443   -0.00581
AFIX 137
H22A  2    0.228594    0.637453    0.586901    11.00000   -1.50000
H22B  2    0.142024    0.670607    0.632891    11.00000   -1.50000
H22C  2    0.131458    0.632943    0.693691    11.00000   -1.50000
AFIX   0
C23   1    0.444092    0.621088    0.808641    11.00000    0.03471    0.03094 =
         0.03239    0.00578    0.00948   -0.00446
AFIX 137
H23A  2    0.470227    0.607654    0.740824    11.00000   -1.50000
H23B  2    0.367002    0.607741    0.844879    11.00000   -1.50000
H23C  2    0.545003    0.625463    0.871583    11.00000   -1.50000
AFIX   0
C24   1    0.320379    0.678731    0.865026    11.00000    0.04497    0.03996 =
         0.02720   -0.00288    0.02194   -0.00082
AFIX 137
H24A  2    0.419005    0.681924    0.931243    11.00000   -1.50000
H24B  2    0.236661    0.666311    0.897120    11.00000   -1.50000
H24C  2    0.277871    0.701685    0.833337    11.00000   -1.50000
AFIX   0
C25   1    0.838336    0.593797    0.702208    11.00000    0.02353    0.03076 =
         0.00719   -0.00467    0.00435    0.00097
C26   1    0.747741    0.550273    0.871107    11.00000    0.02817    0.01937 =
         0.01993    0.00350    0.00027    0.00277
C27   1    1.033299    0.591129    0.930068    11.00000    0.01838    0.02979 =
         0.02282    0.00407    0.00125    0.00403
C28   1    1.079756    0.528494    0.659946    11.00000    0.08013    0.04316 =
         0.03088    0.01540    0.02955    0.03501
AFIX  43
H28   2    1.076482    0.539803    0.583660    11.00000   -1.20000
AFIX   0
C29   1    0.962339    0.503732    0.685916    11.00000    0.02939    0.04845 =
         0.06913   -0.03640   -0.00448    0.00869
AFIX  43
H29   2    0.866675    0.495692    0.629225    11.00000   -1.20000
AFIX   0
C30   1    1.013564    0.493671    0.808435    11.00000    0.07458    0.02515 =
         0.08563    0.00665    0.05184    0.01020
AFIX  43
H30   2    0.958278    0.477608    0.849749    11.00000   -1.20000
AFIX   0
C31   1    1.160367    0.511152    0.860997    11.00000    0.08224    0.04894 =
         0.02508   -0.00372   -0.00312    0.03570
AFIX  43
H31   2    1.221398    0.508777    0.943595    11.00000   -1.20000
AFIX   0
C32   1    1.201826    0.532648    0.771515    11.00000    0.02383    0.02638 =
         0.09371   -0.02481    0.00772    0.00452
AFIX  43
H32   2    1.295231    0.547472    0.783036    11.00000   -1.20000
AFIX   0
HKLF 4
 
REM  a_a.res in P2(1)/c
REM R1 =  0.0427 for    4578 Fo > 4sig(Fo)  and  0.0626 for all    5834 data
REM    365 parameters refined using      6 restraints
 
END  
     
WGHT      0.0405     10.6977 

REM Highest difference peak  1.702,  deepest hole -0.838,  1-sigma level  0.159
Q1    1   0.2844  0.5813  0.3308  11.00000  0.05    1.70
Q2    1   0.9014  0.5853  0.3821  11.00000  0.05    1.69
Q3    1   0.8562  0.6535  0.3331  11.00000  0.05    1.50
Q4    1   0.5442  0.5492  0.4372  11.00000  0.05    1.20
Q5    1   0.4822  0.6465  0.2167  11.00000  0.05    1.14
Q6    1   0.3720  0.6260  0.1589  11.00000  0.05    0.77
Q7    1   0.9772  0.5310  0.8770  11.00000  0.05    0.76
Q8    1   0.9672  0.5849  0.8592  11.00000  0.05    0.74
Q9    1   0.3622  0.6500  0.1522  11.00000  0.05    0.70
Q10   1   0.9147  0.5577  0.6818  11.00000  0.05    0.68
Q11   1   0.9286  0.5828  0.7440  11.00000  0.05    0.65
Q12   1   0.8189  0.5557  0.7005  11.00000  0.05    0.63
Q13   1   0.4408  0.5769  0.3339  11.00000  0.05    0.57
Q14   1   0.4898  0.6652  0.6205  11.00000  0.05    0.56
Q15   1   0.2611  0.5017  0.1883  11.00000  0.05    0.55
Q16   1   0.7950  0.5716  0.8062  11.00000  0.05    0.55
Q17   1   0.7649  0.5547  0.7989  11.00000  0.05    0.55
Q18   1   0.3559  0.6182  0.0569  11.00000  0.05    0.54
Q19   1   1.2395  0.5785  0.6005  11.00000  0.05    0.54
Q20   1   0.4111  0.6627  0.7186  11.00000  0.05    0.52

  REM The information below was added by Olex2.
  REM
  REM R1 = 0.0427 for 4578 Fo > 4sig(Fo) and 0.0626 for all 46484 data
  REM n/a parameters refined using n/a restraints
  REM Highest difference peak 1.70, deepest hole -0.84
  REM Mean Shift 0, Max Shift 0.003.

  REM +++ Tabular Listing of Refinement Information +++
  REM R1_all = 0.0626
  REM R1_gt = 0.0427
  REM wR_ref = 0.1000
  REM GOOF = 1.030
  REM Shift_max = 0.003
  REM Shift_mean = 0
  REM Reflections_all = 46484
  REM Reflections_gt = 4578
  REM Parameters = n/a
  REM Hole = -0.84
  REM Peak = 1.70
  REM Flack = n/a

  
;
_olex2_submission_special_instructions 'No special instructions were received'
